# Supplementary material for: Tri­chlorido­{meth­yl[4-(methyl­imino)­pent-2-en-2-yl]aza­nido-κ2 N,N′}hafnium(IV)
Source: Acta Crystallogr Sect E Struct Rep Online. 2013 Aug 21;69(Pt 9):m505. doi: 10.1107/S1600536813022745 (PMC3884379; doi:10.1107/S1600536813022745)
Supplement: Supplementary file 2 [file e-69-0m505-Isup2.hkl]

# 
# h,k,l, Fc-squared, Fo-squared, sigma(Fo-squared) and status flag 
# 
data_I
_shelx_title ' HfCl_nacnac_4' 
_shelx_refln_list_code          4 
_shelx_F_calc_maximum      374.93 
_exptl_crystal_F_000      1408.00 
_reflns_d_resolution_high  0.7704 
 
loop_ 
 _symmetry_equiv_pos_as_xyz 
 'x, y, z' 
 '-x+1/2, y+1/2, z+1/2' 
 'x, -y+1/2, z' 
 '-x+1/2, -y, z+1/2' 
 '-x, -y, -z' 
 'x-1/2, -y-1/2, -z-1/2' 
 '-x, y-1/2, -z' 
 'x-1/2, y, -z-1/2' 
 
_cell_length_a    13.9803 
_cell_length_b    21.8078 
_cell_length_c     9.8492 
_cell_angle_alpha  90.000 
_cell_angle_beta   90.000 
_cell_angle_gamma  90.000 
 
_shelx_F_squared_multiplier     1.000 
 
loop_ 
 _refln_index_h 
 _refln_index_k 
 _refln_index_l 
 _refln_F_squared_calc 
 _refln_F_squared_meas 
 _refln_F_squared_sigma 
 _refln_observed_status 
   4   0   0    11382.45    10885.31    158.72 o 
   6   0   0     7247.52     8051.56    445.28 o 
   8   0   0     2825.78     2613.83    152.75 o 
  10   0   0    24425.85    25663.27    750.16 o 
  12   0   0      540.09      338.45     89.53 o 
  14   0   0     9605.09     9682.68    884.27 o 
  16   0   0     2829.61     3511.57    199.47 o 
  18   0   0      535.36      300.84    193.44 o 
   4   1   0     7819.73     8767.43    163.60 o 
   6   1   0    16642.88    16955.70    384.53 o 
   8   1   0    30358.26    29777.12    592.48 o 
  10   1   0      231.50      151.60     44.18 o 
  12   1   0     7285.56     7699.24    306.62 o 
  14   1   0     1344.93     1383.86    144.71 o 
  16   1   0     6832.50     6804.41    205.04 o 
  18   1   0     4085.41     4246.83    241.13 o 
   2   2   0     5469.04     5515.27     66.26 o 
   4   2   0     8863.15     8056.19    124.29 o 
   6   2   0    28565.76    31014.21    467.50 o 
   8   2   0     6979.52     6478.63    336.42 o 
  10   2   0    36596.50    39084.81    933.95 o 
  12   2   0     1286.08     1165.84     77.44 o 
  14   2   0     7047.45     7419.62    250.65 o 
  16   2   0     5581.09     5450.23    324.63 o 
  18   2   0      400.11      194.19     65.11 o 
   2   3   0    25710.43    24481.26    239.13 o 
   4   3   0     4358.00     4006.25     91.19 o 
   6   3   0    16926.07    17025.05    231.40 o 
   8   3   0    45629.17    48651.62    923.68 o 
  10   3   0      201.75      212.42     52.51 o 
  12   3   0    21415.42    24150.37    591.93 o 
  14   3   0     1493.98     1420.53    141.68 o 
  16   3   0     2648.52     2433.76    183.94 o 
  18   3   0     4907.60     5217.79    326.27 o 
   0   4   0    23697.90    23481.44    323.86 o 
   2   4   0       40.32      223.75     36.68 o 
   4   4   0    38221.50    37474.67    393.97 o 
   6   4   0    27326.02    27199.03    862.88 o 
   8   4   0     2020.68     1911.20    160.04 o 
  10   4   0    28060.86    29926.06    598.37 o 
  12   4   0       14.12       24.54     47.97 o 
  14   4   0     8468.06     9130.71    315.51 o 
  16   4   0     4503.96     4704.79    291.15 o 
   2   5   0    80103.64    79419.95    791.76 o 
   4   5   0     9604.93     8674.80     94.70 o 
   6   5   0     5246.38     5449.09    150.69 o 
   8   5   0    31996.16    35430.62    831.85 o 
  10   5   0     2301.05     2149.59    134.75 o 
  12   5   0    23575.05    25887.75    641.49 o 
  14   5   0     4932.32     5393.66    201.65 o 
  16   5   0     1441.18     1235.48    129.49 o 
   0   6   0    12787.07    11891.70    164.93 o 
   2   6   0    26704.74    26885.81    247.87 o 
   4   6   0    45784.77    45615.80    576.70 o 
   6   6   0    32072.21    33959.70    630.26 o 
   8   6   0      474.19      476.99     53.63 o 
  10   6   0    23283.48    24289.35    692.86 o 
  12   6   0       38.29       22.26     45.35 o 
  14   6   0     5534.02     5267.38    192.55 o 
  16   6   0     5015.11     5353.97    296.71 o 
   2   7   0    84540.67    84006.09    947.10 o 
   4   7   0    17992.07    16947.34    108.97 o 
   6   7   0     4384.12     4370.61    129.96 o 
   8   7   0    28067.32    29818.89    609.55 o 
  10   7   0     1445.81     1254.29     89.34 o 
  12   7   0    18904.90    19945.42    489.56 o 
  14   7   0     2794.00     2909.52    158.71 o 
  16   7   0      991.86      906.66    100.35 o 
   0   8   0    34936.07    32386.03    536.66 o 
   2   8   0       57.81       40.15     16.71 o 
   4   8   0    63116.37    67488.91   1156.60 o 
   6   8   0    55980.70    57671.41   1272.85 o 
   8   8   0      537.80      467.04     57.81 o 
  10   8   0    28792.28    28434.88   1431.84 o 
  12   8   0     1541.58     1393.75    133.62 o 
  14   8   0     1973.82     1965.44    132.77 o 
  16   8   0     1148.27     1096.57    174.12 o 
   2   9   0    31245.29    29119.44    513.02 o 
   4   9   0    48787.26    53728.27    773.90 o 
   6   9   0    13687.79    14310.62    314.53 o 
   8   9   0    19746.13    20609.84    442.48 o 
  10   9   0     3933.65     4035.05    118.80 o 
  12   9   0    16221.80    16527.41    417.14 o 
  14   9   0     1248.42     1131.08    146.26 o 
  16   9   0     1199.49     1099.05    123.55 o 
   0  10   0    65691.01    64176.03   1414.94 o 
   2  10   0     4223.97     3928.11    123.08 o 
   4  10   0    18565.58    17853.64    358.26 o 
   6  10   0     7969.71     7666.89    231.26 o 
   8  10   0      994.99      891.89     81.19 o 
  10  10   0    37037.79    39060.58   1301.10 o 
  12  10   0       51.47       45.83     45.48 o 
  14  10   0     4648.83     4374.73    205.36 o 
  16  10   0     4631.28     4652.86    286.48 o 
   2  11   0    30463.99    28363.80    560.70 o 
   4  11   0     1978.12     1826.24    117.95 o 
   6  11   0     3447.65     3377.34    126.81 o 
   8  11   0    18368.80    18005.44    496.14 o 
  10  11   0        6.10      -15.92     21.75 o 
  12  11   0    11605.17    12333.50    372.64 o 
  14  11   0     3018.37     2580.58    200.63 o 
  16  11   0     3272.95     3247.44    315.55 o 
   0  12   0   100124.88   100132.48   3109.19 o 
   2  12   0     5551.46     4201.30    327.16 o 
   4  12   0     8692.95     8459.94    227.87 o 
   6  12   0     9763.67    10156.91    233.86 o 
   8  12   0     2194.17     1804.71    101.23 o 
  10  12   0    20377.31    22056.14    520.83 o 
  12  12   0     1192.04     1175.30    138.15 o 
  14  12   0     3143.67     2662.51    276.15 o 
  16  12   0     4092.56     4098.99    344.00 o 
   2  13   0    41445.92    42865.47    919.66 o 
   4  13   0      852.97      845.61     88.40 o 
   6  13   0     9184.13     9114.95    179.37 o 
   8  13   0    28394.42    28966.71   1392.71 o 
  10  13   0      316.30      272.46     54.35 o 
  12  13   0     5464.29     5515.99    233.07 o 
  14  13   0      241.33      181.98    128.52 o 
  16  13   0     4237.64     4214.66    352.44 o 
   0  14   0    65391.74    69817.91   1133.64 o 
   2  14   0     6187.29     6138.05    249.73 o 
   4  14   0     6479.99     6769.44    261.62 o 
   6  14   0     6078.82     5944.75    182.56 o 
   8  14   0     3734.38     3925.82    112.45 o 
  10  14   0    16357.17    18451.61    509.20 o 
  12  14   0      316.52      270.48    115.34 o 
  14  14   0     4850.24     5256.80    356.05 o 
   2  15   0    23078.66    22911.39    461.14 o 
   4  15   0     4408.58     4220.69    281.96 o 
   6  15   0    10472.00    10157.98    435.85 o 
   8  15   0    18774.11    19983.54    576.47 o 
  10  15   0      223.23      121.66     55.88 o 
  12  15   0     6060.78     6635.01    313.61 o 
  14  15   0      436.70      467.80    105.41 o 
   0  16   0    47105.17    50534.64    479.07 o 
   2  16   0      336.07      175.29     53.61 o 
   4  16   0    12539.11    12957.11    419.52 o 
   6  16   0     8353.88     8425.22    338.96 o 
   8  16   0     1573.27     1460.02    105.17 o 
  10  16   0     8250.20     8716.62    314.50 o 
  12  16   0       49.00       62.37     40.07 o 
  14  16   0     4326.63     4497.95    351.84 o 
   2  17   0    31568.32    32411.97    806.47 o 
   4  17   0      745.92      780.05    164.64 o 
   6  17   0     9680.13     9209.81    319.79 o 
   8  17   0    12202.69    12928.91    387.13 o 
  10  17   0       49.12       43.58     39.65 o 
  12  17   0     6322.83     7054.33    410.00 o 
  14  17   0     1551.78     1211.68    255.10 o 
   0  18   0    20221.79    20754.75    884.39 o 
   2  18   0     4456.86     4177.14    147.61 o 
   4  18   0    11316.45    11515.40    342.42 o 
   6  18   0     9985.79     9999.06    430.13 o 
   8  18   0      718.95      626.73     86.28 o 
  10  18   0     9449.19    10680.75    674.72 o 
  12  18   0      104.68       57.08     43.66 o 
  14  18   0     4284.12     4010.48    438.97 o 
   2  19   0     9513.00     9743.97    345.77 o 
   4  19   0     6516.12     6208.44    361.26 o 
   6  19   0     1428.15     1139.24    219.03 o 
   8  19   0     8189.84     8505.11    296.81 o 
  10  19   0      450.30      348.81     77.94 o 
  12  19   0     6808.94     7206.29    380.92 o 
   0  20   0    12627.75    14205.53    872.42 o 
   2  20   0      246.52      185.27     46.32 o 
   4  20   0     6596.98     6547.30    353.28 o 
   6  20   0    14391.33    16283.14   1094.04 o 
   8  20   0       23.41       35.58     38.60 o 
  10  20   0     6584.16     6789.09    546.22 o 
  12  20   0        7.41       64.56     71.76 o 
   2  21   0    14009.46    15133.93    771.47 o 
   4  21   0     8524.48     8033.29    336.69 o 
   6  21   0      665.69      802.68    148.33 o 
   8  21   0     4443.96     4663.59    296.60 o 
  10  21   0      808.70      782.87    105.02 o 
  12  21   0     7086.49     7613.60    776.78 o 
   0  22   0     9506.56     9848.02    648.23 o 
   2  22   0      412.81      454.41    161.66 o 
   4  22   0    10116.93    10212.10    584.66 o 
   6  22   0     7146.14     7131.29    519.03 o 
   8  22   0     1240.91     1223.74    141.19 o 
  10  22   0     6445.32     5618.30   1186.79 o 
   2  23   0    10144.70    11344.20    533.78 o 
   4  23   0     1443.77     1240.01    169.20 o 
   6  23   0     1660.13     1690.35    362.19 o 
   8  23   0     4468.30     4115.11    431.90 o 
  10  23   0      248.10       33.31     53.84 o 
   0  24   0    13926.90    15244.27    963.58 o 
   2  24   0      661.56      729.82    139.43 o 
   4  24   0     2950.21     2828.15    467.21 o 
   6  24   0     2944.84     2739.88    284.62 o 
   8  24   0      780.76      484.48    174.48 o 
   2  25   0     5717.91     5939.38    723.10 o 
   4  25   0     1751.40     1521.85    244.01 o 
   6  25   0     2165.22     2035.42    253.98 o 
   8  25   0     5409.37     4104.90    626.21 o 
   0  26   0     5859.40     7245.99    811.82 o 
   2  26   0      876.96     1000.09    155.01 o 
   4  26   0     2049.81     1720.80    239.72 o 
   6  26   0     1529.58     1191.67    240.84 o 
   2  27   0     2771.12     3336.55    334.68 o 
   4  27   0      759.40      938.35    203.91 o 
   0  28   0     7024.10     6366.67    972.59 o 
   2  28   0      403.33      318.29    105.50 o 
   2   0   1   117145.99   121281.60   2656.24 o 
   3   0   1    11807.16    12070.83    226.26 o 
   4   0   1      189.51      397.67     28.98 o 
   5   0   1     2720.91     2745.57     87.25 o 
   6   0   1    52946.43    52843.86    865.61 o 
   7   0   1      680.89      650.31     53.12 o 
   8   0   1    57421.77    59532.62   1116.67 o 
   9   0   1     3642.03     3993.93    186.09 o 
  10   0   1      211.32      218.45     46.56 o 
  11   0   1       44.86       38.23     38.37 o 
  12   0   1     5938.45     6427.29    207.35 o 
  13   0   1      187.10      107.88     60.13 o 
  14   0   1     1369.69     1345.24     97.54 o 
  15   0   1       51.45       31.84     39.51 o 
  16   0   1     6466.49     6335.42    363.01 o 
  17   0   1       17.82       44.77     29.89 o 
  18   0   1     4970.34     4901.60    335.51 o 
   2   1   1      498.91      537.99     15.06 o 
   3   1   1     2823.65     3061.80     45.32 o 
   4   1   1    16600.56    16565.14    128.68 o 
   5   1   1    15670.53    16135.88    128.99 o 
   6   1   1     5851.54     5938.29    161.09 o 
   7   1   1     1446.33     1682.02     58.65 o 
   8   1   1    11488.48    11636.63    277.43 o 
   9   1   1      981.47     1181.99     62.65 o 
  10   1   1    29255.98    29871.05    416.79 o 
  11   1   1        6.13       70.38     23.97 o 
  12   1   1     1342.30     1298.97     56.99 o 
  13   1   1       67.01       45.33     27.03 o 
  14   1   1     9158.52     9449.22    220.54 o 
  15   1   1      728.76      834.68     65.83 o 
  16   1   1     4590.75     4578.30    195.51 o 
  17   1   1       65.00       43.31     32.07 o 
  18   1   1      827.21      616.97     65.74 o 
   1   2   1      853.88      845.09     18.79 o 
   2   2   1    49888.99    51390.54    288.68 o 
   3   2   1     5807.80     7296.67     76.82 o 
   4   2   1     2889.80     2742.36     48.22 o 
   5   2   1     1060.37     1156.11     30.56 o 
   6   2   1    18048.04    17583.55    264.93 o 
   7   2   1      579.67      619.63     34.11 o 
   8   2   1    45272.75    46519.40    627.66 o 
   9   2   1       12.91       55.03     24.82 o 
  10   2   1      943.28      891.20     84.59 o 
  11   2   1      102.95       55.43     22.95 o 
  12   2   1    15014.78    16253.65    272.30 o 
  13   2   1     1389.41     1399.03     72.57 o 
  14   2   1     1382.56     1458.40     81.21 o 
  15   2   1        0.16       43.72     29.62 o 
  16   2   1     3934.90     3623.07    149.56 o 
  17   2   1        8.87       44.69     25.11 o 
  18   2   1     4773.13     4124.28    263.81 o 
   0   3   1    44157.83    44100.68    413.98 o 
   1   3   1     5141.12     5051.33     41.99 o 
   2   3   1    27184.24    28080.55    197.13 o 
   3   3   1      674.36      740.63     25.10 o 
   4   3   1    21884.40    20884.34    138.90 o 
   5   3   1      532.15      472.69     20.38 o 
   6   3   1    33144.09    33993.20    486.85 o 
   7   3   1       68.56       22.33     17.17 o 
   8   3   1     3192.13     2934.24     88.65 o 
   9   3   1       13.91       28.46     21.34 o 
  10   3   1    28862.14    30345.78    459.18 o 
  11   3   1     1085.71     1132.52     63.86 o 
  12   3   1      258.54      269.21     68.45 o 
  13   3   1       11.94       34.42     28.47 o 
  14   3   1     7616.81     7838.37    177.66 o 
  15   3   1      460.45      499.18     57.87 o 
  16   3   1     4385.65     4698.72    195.05 o 
  17   3   1       22.20       75.30     39.20 o 
   1   4   1     1619.01     1495.87     29.45 o 
   2   4   1    65322.93    65966.48    478.94 o 
   3   4   1     3903.81     3474.11     35.53 o 
   4   4   1    38899.61    39078.14    336.92 o 
   5   4   1      436.86      368.30     18.59 o 
   6   4   1    10668.33    11104.45    181.25 o 
   7   4   1     1987.56     1968.42     58.34 o 
   8   4   1    24147.54    25104.63    377.06 o 
   9   4   1       13.91       20.49     22.64 o 
  10   4   1      801.00      822.10     64.26 o 
  11   4   1      145.88      109.06     29.58 o 
  12   4   1    16897.00    17555.33    312.41 o 
  13   4   1      484.57      584.52     48.38 o 
  14   4   1     2388.16     2406.31    112.73 o 
  15   4   1        5.21        0.77     23.96 o 
  16   4   1     2301.35     2084.88    124.54 o 
  17   4   1      246.90      169.97     41.56 o 
   0   5   1   140575.47   142964.59   1783.32 o 
   1   5   1       83.93      203.29     30.25 o 
   2   5   1      486.44      496.42     21.82 o 
   3   5   1     3514.06     3427.26     56.85 o 
   4   5   1    61711.98    63048.71    418.13 o 
   5   5   1      333.09      307.85     26.29 o 
   6   5   1    38445.64    39322.00    450.69 o 
   7   5   1     1018.44      895.40     41.33 o 
   8   5   1       77.06       62.85     23.22 o 
   9   5   1       47.26       34.18     22.10 o 
  10   5   1    21090.20    22234.32    395.19 o 
  11   5   1      256.10      147.13     35.43 o 
  12   5   1      334.06      287.41     45.50 o 
  13   5   1       34.78       30.21     29.59 o 
  14   5   1     7629.17     7874.21    177.61 o 
  15   5   1      135.12      111.20     35.10 o 
  16   5   1     3365.77     3274.24    242.24 o 
  17   5   1        8.51       40.48     26.71 o 
   1   6   1     9455.20     9055.62     70.39 o 
   2   6   1    67760.79    67827.58    382.91 o 
   3   6   1     4809.19     4559.26     45.66 o 
   4   6   1    14739.34    13301.22    179.98 o 
   5   6   1       50.86       36.47     17.39 o 
   6   6   1     1196.30     1153.41     38.83 o 
   7   6   1     2754.30     2668.85     83.13 o 
   8   6   1    16323.32    17153.55    288.33 o 
   9   6   1      168.06      129.94     29.76 o 
  10   6   1     3273.40     2980.03    110.92 o 
  11   6   1       44.46       27.52     22.51 o 
  12   6   1    19735.68    21396.97    386.50 o 
  13   6   1        5.68       44.04     26.80 o 
  14   6   1     6375.80     6387.09    165.27 o 
  15   6   1      105.96      118.68     31.91 o 
  16   6   1     1629.31     1609.68     94.36 o 
  17   6   1      185.92      106.62     35.40 o 
   0   7   1    32044.84    31720.16    303.68 o 
   1   7   1      900.05      938.70     25.08 o 
   2   7   1       79.60       54.39     12.70 o 
   3   7   1     4035.27     4054.77     63.40 o 
   4   7   1    44124.21    43956.71    430.11 o 
   5   7   1     7920.45     8164.82    138.58 o 
   6   7   1    51082.11    52369.04    897.17 o 
   7   7   1      644.71      651.73     45.59 o 
   8   7   1     1663.33     1609.05     96.59 o 
   9   7   1       35.78       45.42     21.68 o 
  10   7   1    17647.62    18531.67    362.82 o 
  11   7   1       35.87       43.82     19.81 o 
  12   7   1       67.92       37.94     25.71 o 
  13   7   1       75.13       45.00     24.90 o 
  14   7   1     5059.66     4991.07    141.75 o 
  15   7   1       43.90       38.26     26.75 o 
  16   7   1     3527.38     3499.70    219.46 o 
  17   7   1      106.09       98.72     31.39 o 
   1   8   1      131.63      102.84     12.09 o 
   2   8   1    58655.95    57405.88    490.17 o 
   3   8   1     6438.76     6844.06    100.26 o 
   4   8   1    25061.60    24883.52    253.14 o 
   5   8   1       25.83       28.04      8.80 o 
   6   8   1     7540.18     7516.81    134.80 o 
   7   8   1      767.03      757.62     42.43 o 
   8   8   1    17849.96    18693.74    299.05 o 
   9   8   1     1156.16     1208.10     63.81 o 
  10   8   1     4260.16     4098.80    102.20 o 
  11   8   1       78.53       71.64     25.62 o 
  12   8   1    21806.66    23553.44    446.82 o 
  13   8   1      847.00      844.15     67.63 o 
  14   8   1     1802.54     1703.35    105.66 o 
  15   8   1      129.19       73.09     26.56 o 
  16   8   1     1072.97     1003.13     77.68 o 
  17   8   1        1.12       24.65     29.84 o 
   0   9   1    19328.12    17002.75    147.53 o 
   1   9   1      562.46      462.70     16.76 o 
   2   9   1     1170.69     1222.80     27.60 o 
   3   9   1     3034.93     3431.67     59.14 o 
   4   9   1    41666.35    43001.23    446.62 o 
   5   9   1     4371.44     4349.24     86.91 o 
   6   9   1    25426.00    25991.68    328.27 o 
   7   9   1      779.18      731.88     40.19 o 
   8   9   1     2755.88     2816.69     85.12 o 
   9   9   1      297.60      265.79     36.19 o 
  10   9   1    25107.14    25971.05    466.39 o 
  11   9   1       29.89       40.96     14.61 o 
  12   9   1       16.01       32.13     21.94 o 
  13   9   1       37.16       18.90     25.57 o 
  14   9   1     5247.94     5432.30    167.57 o 
  15   9   1      193.53      129.09     31.15 o 
  16   9   1     1435.93     1404.75    127.26 o 
  17   9   1       65.58       70.34     34.24 o 
   1  10   1     1445.61     1371.58     29.89 o 
   2  10   1    25154.85    24313.07    383.17 o 
   3  10   1        6.39       10.77     11.83 o 
   4  10   1    11432.16    10951.38    190.86 o 
   5  10   1      205.41      211.07     19.48 o 
   6  10   1    10708.25    10635.41    156.25 o 
   7  10   1       71.08       57.30     16.90 o 
   8  10   1    24642.24    25820.42    370.63 o 
   9  10   1       22.99       13.57     18.32 o 
  10  10   1      166.16       71.07     30.01 o 
  11  10   1     1369.75     1363.84     69.80 o 
  12  10   1    12461.08    12946.34    297.93 o 
  13  10   1      338.34      285.02     41.34 o 
  14  10   1     1923.69     1908.30    104.11 o 
  15  10   1      217.26      146.04     34.59 o 
  16  10   1     1821.71     1421.81    231.36 o 
   0  11   1    43557.70    42899.88    708.00 o 
   1  11   1      199.66      311.33     33.52 o 
   2  11   1     1580.79     1177.28     49.43 o 
   3  11   1     1704.06     1784.52     66.79 o 
   4  11   1    12494.44    13219.06    344.43 o 
   5  11   1     1571.90     1307.68     45.68 o 
   6  11   1     9111.70     8910.59    138.03 o 
   7  11   1      448.89      456.57     29.20 o 
   8  11   1     3259.14     2998.42     94.20 o 
   9  11   1       15.80        3.85     20.60 o 
  10  11   1    19488.31    20786.99    336.25 o 
  11  11   1      314.35      282.87     35.89 o 
  12  11   1     1557.99     1450.45     95.88 o 
  13  11   1       65.36       11.72     20.19 o 
  14  11   1     4362.99     4396.86    111.52 o 
  15  11   1      972.89      794.28     85.57 o 
  16  11   1     3578.73     3589.76    265.74 o 
   1  12   1     1196.07     1003.89     32.23 o 
   2  12   1    45050.59    45717.94    613.04 o 
   3  12   1     1554.39     1308.31     73.41 o 
   4  12   1     1773.94     1580.87     81.27 o 
   5  12   1       78.65       55.92     12.44 o 
   6  12   1     9243.93     8945.97    130.47 o 
   7  12   1       14.89       -4.60     14.26 o 
   8  12   1    25896.18    26526.45    384.82 o 
   9  12   1       17.53       13.88     19.59 o 
  10  12   1      585.39      502.27     47.65 o 
  11  12   1       64.99       23.61     20.24 o 
  12  12   1     5978.02     6079.47    166.78 o 
  13  12   1      179.69      122.12     32.53 o 
  14  12   1     1228.40     1109.77     94.00 o 
  15  12   1       45.06      123.21     54.35 o 
  16  12   1     4216.40     4306.86    354.89 o 
   0  13   1    71353.09    72573.43   1190.83 o 
   1  13   1       64.75       48.00     16.95 o 
   2  13   1     6111.44     5373.28    238.02 o 
   3  13   1       61.21       98.07     27.89 o 
   4  13   1     8211.41     8345.50    178.83 o 
   5  13   1     2307.83     2519.98     93.71 o 
   6  13   1     7760.59     7651.42     86.85 o 
   7  13   1       54.95       54.26     23.11 o 
   8  13   1     5432.04     5164.85    121.27 o 
   9  13   1      303.70      235.53     42.93 o 
  10  13   1    18612.73    20111.32    330.48 o 
  11  13   1      121.85       58.33     21.04 o 
  12  13   1      353.34      256.28     53.13 o 
  13  13   1        0.10       96.40     47.87 o 
  14  13   1     4778.34     4998.31    227.96 o 
  15  13   1       73.18       70.39     40.65 o 
  16  13   1     2713.38     2429.49    325.69 o 
   1  14   1       32.51       11.39     13.97 o 
   2  14   1    19637.69    19273.07    302.76 o 
   3  14   1      703.45      635.96     48.63 o 
   4  14   1     5805.77     6000.91    165.33 o 
   5  14   1        0.08       28.85     23.56 o 
   6  14   1    13683.19    14142.73    264.72 o 
   7  14   1      178.24      162.93     26.35 o 
   8  14   1    23594.23    24683.81    392.73 o 
   9  14   1      170.52      110.18     26.63 o 
  10  14   1      146.61       66.75     20.41 o 
  11  14   1       53.91       56.30     32.43 o 
  12  14   1     4795.73     5072.95    201.74 o 
  13  14   1      517.52      517.30     57.24 o 
  14  14   1      485.13      454.25     72.78 o 
  15  14   1        1.74       31.11     26.65 o 
   0  15   1    45171.35    45549.47    690.52 o 
   1  15   1      485.75      527.63     40.58 o 
   2  15   1     5999.52     5579.22    139.76 o 
   3  15   1      123.11      106.84     32.75 o 
   4  15   1    10434.98    10345.28    290.34 o 
   5  15   1      291.76      300.31     47.83 o 
   6  15   1     6309.96     6547.93    230.95 o 
   7  15   1       55.62       56.10     27.62 o 
   8  15   1     1439.44     1373.30     93.31 o 
   9  15   1      288.31      240.73     40.47 o 
  10  15   1    13506.62    14248.49    342.36 o 
  11  15   1       71.68       48.75     32.69 o 
  12  15   1      324.79      265.03     46.55 o 
  13  15   1        1.37       12.99     27.57 o 
  14  15   1     5039.96     5486.10    348.53 o 
  15  15   1      144.90       92.62     44.43 o 
   1  16   1     1464.83     1320.82     49.93 o 
   2  16   1    26632.08    26874.95    470.78 o 
   3  16   1      625.15      698.49     54.16 o 
   4  16   1     3410.15     3430.20    155.66 o 
   5  16   1        0.66      -28.76     28.76 o 
   6  16   1     7181.02     7171.37    214.87 o 
   7  16   1      380.49      294.65     53.29 o 
   8  16   1    11808.17    12484.84    275.25 o 
   9  16   1       39.43       28.52     29.32 o 
  10  16   1       64.82       26.22     22.33 o 
  11  16   1      210.57      198.75     79.47 o 
  12  16   1     6130.53     6456.90    202.93 o 
  13  16   1      132.57       59.60     42.08 o 
  14  16   1      618.74      544.12    105.23 o 
   0  17   1    37036.75    38698.75    675.07 o 
   1  17   1       75.97       70.67     18.46 o 
   2  17   1     1155.03     1014.12     49.22 o 
   3  17   1       47.15       64.31     57.02 o 
   4  17   1    14224.13    14223.27    350.07 o 
   5  17   1     1912.12     1939.76    101.84 o 
   6  17   1    10212.44    10405.46    264.65 o 
   7  17   1     1237.57     1052.81     88.32 o 
   8  17   1     1390.76     1264.86     90.84 o 
   9  17   1        1.40      -32.80     34.54 o 
  10  17   1     6274.69     6809.19    270.18 o 
  11  17   1       26.43       40.16     34.40 o 
  12  17   1       83.23       68.69     36.45 o 
  13  17   1       88.19       84.52     40.40 o 
  14  17   1     4253.64     4151.09    260.58 o 
   1  18   1        7.31       19.54     18.71 o 
   2  18   1    20201.08    20949.49    489.72 o 
   3  18   1      190.64      146.33     40.36 o 
   4  18   1     2764.75     2772.16    148.77 o 
   5  18   1      300.25      241.62     51.25 o 
   6  18   1     2696.69     2476.53    121.23 o 
   7  18   1     1001.65      921.67     71.61 o 
   8  18   1     7777.51     8351.33    224.63 o 
   9  18   1       48.44       61.05     34.55 o 
  10  18   1      536.00      515.18     66.52 o 
  11  18   1       11.22       64.67     56.73 o 
  12  18   1     6981.41     7895.43    472.16 o 
  13  18   1      251.86      175.08     48.36 o 
   0  19   1     9941.72    10479.92    508.59 o 
   1  19   1      114.70       81.98     52.68 o 
   2  19   1       78.28       34.68     32.62 o 
   3  19   1     1174.62     1152.46     67.77 o 
   4  19   1     9587.29    10236.31    385.63 o 
   5  19   1      247.06      130.50     38.33 o 
   6  19   1    12109.87    12146.02    331.52 o 
   7  19   1      262.73      205.45     36.17 o 
   8  19   1      109.91       92.35     43.48 o 
   9  19   1       10.26       42.65     34.41 o 
  10  19   1     6567.19     6614.24    180.18 o 
  11  19   1      292.21      259.78     47.43 o 
  12  19   1      187.44       90.82     34.98 o 
  13  19   1       28.39       72.21     35.86 o 
   1  20   1        0.48       47.07     41.31 o 
   2  20   1     9323.03     9848.56    233.78 o 
   3  20   1      216.49      154.08     35.31 o 
   4  20   1     6532.17     6193.80    198.01 o 
   5  20   1     1018.06      880.73     78.53 o 
   6  20   1     1711.52     1629.79    104.63 o 
   7  20   1        1.90       33.46     17.31 o 
   8  20   1     7084.40     7317.16    243.04 o 
   9  20   1       20.14       33.72     25.48 o 
  10  20   1      592.59      524.29    115.61 o 
  11  20   1       15.27      -28.40     34.20 o 
  12  20   1     7268.79     7355.94    474.27 o 
   0  21   1     4411.90     4676.68    478.28 o 
   1  21   1      725.64      756.61     84.27 o 
   2  21   1      118.45       96.02     55.43 o 
   3  21   1      566.51      630.13     70.50 o 
   4  21   1    12047.33    12775.69    371.98 o 
   5  21   1      348.85      320.83     51.52 o 
   6  21   1     9055.15     9327.65    291.16 o 
   7  21   1        6.89       17.10     21.63 o 
   8  21   1      770.99      627.10     64.49 o 
   9  21   1        7.88       52.06     31.36 o 
  10  21   1     6379.56     6364.78    363.99 o 
  11  21   1       20.03       66.70     39.62 o 
  12  21   1       24.40        7.66     30.04 o 
   1  22   1       44.02       47.44     30.54 o 
   2  22   1    12069.60    12623.03    446.16 o 
   3  22   1      213.86      220.51     69.51 o 
   4  22   1     3042.19     2881.45    169.90 o 
   5  22   1       12.96      111.48     51.84 o 
   6  22   1     2820.91     2616.15    140.39 o 
   7  22   1      441.42      399.94     56.13 o 
   8  22   1     4288.19     4245.61    235.01 o 
   9  22   1       32.07       52.17     26.55 o 
  10  22   1      281.70      184.35     50.86 o 
  11  22   1        0.33      -10.75     34.75 o 
   0  23   1     9319.74    10232.33    460.87 o 
   1  23   1        5.26       68.01     37.03 o 
   2  23   1       94.68       82.60     42.54 o 
   3  23   1       10.17       64.23     58.23 o 
   4  23   1     5693.13     5460.37    351.27 o 
   5  23   1      537.16      704.09    111.11 o 
   6  23   1     3671.50     3304.81    180.89 o 
   7  23   1       19.13       69.09     33.11 o 
   8  23   1      769.50      470.70     74.80 o 
   9  23   1       43.73       26.32     51.68 o 
  10  23   1     5529.50     5019.37    346.16 o 
   1  24   1      209.29      171.60     68.91 o 
   2  24   1     7376.09     8168.46    360.00 o 
   3  24   1      505.65      573.51     81.15 o 
   4  24   1     2617.68     2805.82    195.19 o 
   5  24   1        4.40       35.12     50.11 o 
   6  24   1     1695.25     1597.80    159.23 o 
   7  24   1       78.57       88.44     43.07 o 
   8  24   1     5421.85     4617.15    378.67 o 
   9  24   1       35.74       -2.39     38.72 o 
   0  25   1    10234.97    11818.00    641.69 o 
   1  25   1        3.48       77.40     52.94 o 
   2  25   1     1078.13      966.34    104.34 o 
   3  25   1       66.07      105.99     54.29 o 
   4  25   1     2509.46     2655.34    170.91 o 
   5  25   1      400.98      286.54    110.58 o 
   6  25   1     2976.43     2694.43    246.75 o 
   7  25   1       46.09      194.47     81.84 o 
   8  25   1     1242.72     1024.58    151.57 o 
   1  26   1       22.36       46.91     43.81 o 
   2  26   1     4811.23     4752.22    366.39 o 
   3  26   1       13.21       79.98     39.55 o 
   4  26   1     1289.23     1169.22    157.06 o 
   5  26   1       96.65      112.97     55.96 o 
   6  26   1     1994.96     1722.96    180.79 o 
   7  26   1       12.37       -4.76     56.55 o 
   0  27   1     6343.97     6000.60    748.57 o 
   1  27   1      203.18      157.28     61.01 o 
   2  27   1     1754.57     1693.61    149.16 o 
   3  27   1        0.07      134.59     59.06 o 
   4  27   1     1596.91     1408.61    147.73 o 
   5  27   1      264.85      330.86    100.03 o 
   1  28   1       21.53       42.69     39.60 o 
   2  28   1     3503.00     3521.52    230.42 o 
   0   0   2    45118.56    45196.31    516.59 o 
   1   0   2      189.71      335.58     24.51 o 
   2   0   2    28283.62    28226.00    266.81 o 
   3   0   2    21906.08    23448.53    219.93 o 
   4   0   2    30523.00    32936.62    474.44 o 
   5   0   2    14896.72    15109.58    190.67 o 
   6   0   2    12353.13    12792.10    431.53 o 
   7   0   2     1200.87     1395.98     81.92 o 
   8   0   2    13780.55    13201.74    876.01 o 
   9   0   2      601.02      655.48     77.02 o 
  10   0   2    25217.21    27783.90    700.23 o 
  11   0   2        7.40       76.67     45.09 o 
  12   0   2     2291.40     2349.68    120.50 o 
  13   0   2       83.92       30.39     37.74 o 
  14   0   2     8546.66     8564.80    330.72 o 
  15   0   2      399.75      503.59     65.84 o 
  16   0   2     5779.68     5636.94    302.71 o 
  17   0   2       37.80       53.11     43.10 o 
   1   1   2     1101.13     1152.83     26.96 o 
   2   1   2    46893.95    47418.60    454.24 o 
   3   1   2    13043.29    12849.82    129.35 o 
   4   1   2     9389.14     9074.48     82.33 o 
   5   1   2     1793.16     2444.88     60.07 o 
   6   1   2    27268.72    27425.79    314.94 o 
   7   1   2     2816.56     2935.41     77.87 o 
   8   1   2    48583.46    53193.43    566.37 o 
   9   1   2       29.67       61.21     23.06 o 
  10   1   2      319.86      346.39     35.86 o 
  11   1   2      218.75      206.63     33.81 o 
  12   1   2     8167.20     8282.70    166.98 o 
  13   1   2     1926.26     1900.59     86.19 o 
  14   1   2     1146.61     1028.12     72.54 o 
  15   1   2       25.34       36.39     17.74 o 
  16   1   2     4601.54     4772.84    207.36 o 
  17   1   2       76.91       70.97     28.25 o 
   0   2   2    55759.36    57425.11    561.41 o 
   1   2   2     3104.82     3423.63     41.71 o 
   2   2   2    86631.28    89172.12    865.71 o 
   3   2   2       35.49       35.64      8.70 o 
   4   2   2    22589.06    22428.64    253.73 o 
   5   2   2     2134.95     2078.78     46.64 o 
   6   2   2    21383.11    21912.58    261.65 o 
   7   2   2       42.02       16.14     13.50 o 
   8   2   2     4722.38     4229.27    120.49 o 
   9   2   2       68.04       78.38     29.98 o 
  10   2   2    19138.02    20613.40    403.42 o 
  11   2   2      665.78      745.39     56.76 o 
  12   2   2      560.47      488.41     48.52 o 
  13   2   2        1.13       21.86     25.10 o 
  14   2   2     8380.89     8333.37    202.61 o 
  15   2   2     1292.35     1309.61     85.21 o 
  16   2   2     4305.33     4080.64    221.93 o 
  17   2   2       15.27       54.92     24.45 o 
   1   3   2      515.81      621.36     23.79 o 
   2   3   2    64519.39    65198.39    517.17 o 
   3   3   2      353.37      421.12     20.27 o 
   4   3   2    24303.22    25113.76    172.29 o 
   5   3   2     1151.42     1295.98     41.03 o 
   6   3   2    18191.80    17142.82    247.44 o 
   7   3   2      310.97      255.05     23.36 o 
   8   3   2    22364.37    23719.40    386.63 o 
   9   3   2      217.31      310.80     42.77 o 
  10   3   2        2.15       35.69     31.11 o 
  11   3   2        5.29      -19.62     22.77 o 
  12   3   2    15460.33    16739.13    302.27 o 
  13   3   2     1685.82     1598.16     71.93 o 
  14   3   2     1271.71     1222.83     81.65 o 
  15   3   2       22.40       33.94     26.50 o 
  16   3   2     3089.74     3025.36    151.56 o 
  17   3   2       97.29       54.24     33.05 o 
   0   4   2    45235.70    46895.75    425.99 o 
   1   4   2     8617.98     8364.82     73.61 o 
   2   4   2     1005.40     1051.00     29.42 o 
   3   4   2     2818.49     2933.63     49.69 o 
   4   4   2    68065.10    68417.60    722.02 o 
   5   4   2     5345.11     5691.78    111.97 o 
   6   4   2    20012.98    19829.91    253.79 o 
   7   4   2        2.68       13.11     13.85 o 
   8   4   2     3422.78     3279.28    106.84 o 
   9   4   2      210.51      161.25     37.30 o 
  10   4   2    22884.67    23946.41    451.26 o 
  11   4   2      951.69      833.85     70.80 o 
  12   4   2      567.07      551.69     50.10 o 
  13   4   2        3.13        6.65     25.85 o 
  14   4   2     8876.53     9030.61    252.64 o 
  15   4   2      504.61      525.62     54.22 o 
  16   4   2     2026.15     2079.91    159.34 o 
  17   4   2       44.01       15.28     27.90 o 
   1   5   2     2857.56     2691.71     44.88 o 
   2   5   2    31878.56    31722.66    196.78 o 
   3   5   2     2017.08     1799.63     39.98 o 
   4   5   2    25412.56    24181.07    271.79 o 
   5   5   2        0.16       10.03     12.38 o 
   6   5   2    22976.49    22615.97    342.96 o 
   7   5   2     1631.09     1575.49     58.59 o 
   8   5   2    18111.57    18674.84    288.90 o 
   9   5   2       12.20       -2.64     25.61 o 
  10   5   2     2291.95     2173.34     91.32 o 
  11   5   2        4.39       -4.80     26.21 o 
  12   5   2    12651.87    13077.96    256.94 o 
  13   5   2      225.03      138.35     35.12 o 
  14   5   2     5819.32     5808.61    159.26 o 
  15   5   2        9.29       65.62     38.31 o 
  16   5   2     2549.21     2456.69    199.64 o 
  17   5   2      362.25      172.71     38.56 o 
   0   6   2    19482.09    18238.96    181.78 o 
   1   6   2     2641.50     2544.06     45.57 o 
   2   6   2      568.40      534.34     27.24 o 
   3   6   2    11104.03    11511.86    233.12 o 
   4   6   2    48684.77    48517.25    525.81 o 
   5   6   2     3751.68     3662.58     81.09 o 
   6   6   2    38859.88    38872.20    470.62 o 
   7   6   2     1541.20     1673.52     60.38 o 
   8   6   2     3679.88     3574.66    111.18 o 
   9   6   2      943.15      853.52     57.40 o 
  10   6   2    11297.25    11376.09    256.26 o 
  11   6   2     1368.34     1370.82     70.91 o 
  12   6   2     2066.25     2004.39     98.94 o 
  13   6   2      177.30      164.56     33.43 o 
  14   6   2     8569.29     9068.96    222.15 o 
  15   6   2      339.88      318.80     39.54 o 
  16   6   2     2955.78     2718.47    209.42 o 
  17   6   2      129.20      102.07     37.71 o 
   1   7   2     3297.69     3219.62     42.38 o 
   2   7   2    49664.85    48607.76    440.97 o 
   3   7   2     3981.63     3805.11     79.64 o 
   4   7   2    10523.45     9310.00    152.39 o 
   5   7   2      100.20       72.13     15.40 o 
   6   7   2     3995.25     3459.81    100.89 o 
   7   7   2     1231.99     1304.69     60.41 o 
   8   7   2     9742.96    10030.58    190.85 o 
   9   7   2       10.42      -12.82     20.98 o 
  10   7   2     2359.24     2380.77     98.91 o 
  11   7   2      238.56      270.29     40.11 o 
  12   7   2    22818.11    25618.76    273.11 o 
  13   7   2       73.59       39.04     27.04 o 
  14   7   2     7076.70     7383.00    258.99 o 
  15   7   2       47.05       45.35     23.57 o 
  16   7   2     1876.87     1539.05     99.07 o 
  17   7   2      138.21       69.69     29.45 o 
   0   8   2    10491.96     9615.71    183.93 o 
   1   8   2     6601.08     6523.87     96.48 o 
   2   8   2      804.69      687.23     32.98 o 
   3   8   2     3066.98     3112.42     58.58 o 
   4   8   2    37649.73    36413.38    393.93 o 
   5   8   2     4197.08     4243.90     86.49 o 
   6   8   2    30557.02    30539.60    481.19 o 
   7   8   2       67.09       26.35     16.70 o 
   8   8   2     6852.79     6952.35    184.74 o 
   9   8   2     2237.64     2339.49     99.37 o 
  10   8   2    12588.75    13364.54    266.07 o 
  11   8   2      106.21       72.48     25.03 o 
  12   8   2     2340.43     2443.72    105.28 o 
  13   8   2      163.55       87.82     32.12 o 
  14   8   2     9609.11    10556.33    225.99 o 
  15   8   2        6.25       14.56     27.11 o 
  16   8   2     2636.68     2247.02    170.11 o 
  17   8   2        4.83       40.26     23.49 o 
   1   9   2      451.29      485.11     27.38 o 
   2   9   2    45519.20    45176.42    464.15 o 
   3   9   2     5197.58     5235.27     98.34 o 
   4   9   2    18192.97    17344.38    223.14 o 
   5   9   2        1.76       23.94     11.94 o 
   6   9   2     8164.78     8212.66    146.10 o 
   7   9   2     4877.33     4861.92    129.52 o 
   8   9   2    15999.64    16541.89    267.31 o 
   9   9   2      196.30      120.34     36.63 o 
  10   9   2      237.79      202.07     34.13 o 
  11   9   2      195.14      187.77     31.78 o 
  12   9   2    15648.34    16902.07    368.41 o 
  13   9   2       42.71       37.79     23.68 o 
  14   9   2     1936.72     1932.15     94.75 o 
  15   9   2      117.42       72.55     24.47 o 
  16   9   2     1565.88     1212.40    138.89 o 
   0  10   2    41549.11    41336.00    608.96 o 
   1  10   2     1146.67     1070.51     33.39 o 
   2  10   2     5975.00     5184.55    119.71 o 
   3  10   2      163.96      162.17     16.55 o 
   4  10   2    30212.78    30830.55    375.14 o 
   5  10   2     2413.86     2150.68     58.76 o 
   6  10   2    24581.49    25339.64    318.85 o 
   7  10   2       42.13       42.86     16.11 o 
   8  10   2     1871.90     1854.73     78.75 o 
   9  10   2      102.49       75.79     24.24 o 
  10  10   2     8966.88     9212.24    175.62 o 
  11  10   2      464.24      536.22     47.27 o 
  12  10   2     2935.76     2897.94    118.67 o 
  13  10   2        1.56       24.10     18.21 o 
  14  10   2     5929.20     6150.26    194.71 o 
  15  10   2      297.52      150.22     30.52 o 
  16  10   2      776.62      617.23     75.90 o 
   1  11   2      752.69      854.31     33.81 o 
   2  11   2    45938.80    46645.91    781.69 o 
   3  11   2     2007.16     1815.99     52.32 o 
   4  11   2    12660.98    12278.88    172.74 o 
   5  11   2       16.09       35.21     11.46 o 
   6  11   2    11078.91    10270.01    157.23 o 
   7  11   2      746.37      577.29     36.10 o 
   8  11   2    19792.44    21034.42    375.87 o 
   9  11   2      645.59      724.00     47.13 o 
  10  11   2       73.16       70.69     30.95 o 
  11  11   2      302.28      295.89     39.68 o 
  12  11   2     5386.05     5594.70    149.67 o 
  13  11   2      833.38      796.12     70.93 o 
  14  11   2      916.29      806.49     76.75 o 
  15  11   2      169.01      155.30     41.32 o 
  16  11   2     3198.53     3071.90    273.76 o 
   0  12   2    50862.35    51965.96   1001.92 o 
   1  12   2       87.26      114.96     16.13 o 
   2  12   2    11455.78    10591.85    179.78 o 
   3  12   2       57.31       28.03     12.48 o 
   4  12   2     9958.88    10115.81    151.46 o 
   5  12   2     5479.25     5530.20    108.91 o 
   6  12   2    11698.65    11482.32    166.51 o 
   7  12   2        8.56       27.26     17.16 o 
   8  12   2     9850.75    10006.15    205.00 o 
   9  12   2      398.52      417.61     41.57 o 
  10  12   2    11420.72    12322.04    257.52 o 
  11  12   2       57.86       63.54     22.00 o 
  12  12   2      836.67      740.61     63.15 o 
  13  12   2        0.40       35.70     21.16 o 
  14  12   2     5314.00     5028.30    324.91 o 
  15  12   2      730.13      638.04     96.19 o 
  16  12   2     2722.88     2123.65    272.50 o 
   1  13   2      258.79      311.23     22.07 o 
   2  13   2    20617.49    20258.81    274.93 o 
   3  13   2     3238.96     3238.45     99.81 o 
   4  13   2     7269.96     7085.79    132.35 o 
   5  13   2       29.19       34.40     16.34 o 
   6  13   2    17546.14    17436.65    286.54 o 
   7  13   2      220.14      149.22     33.79 o 
   8  13   2    19909.23    21193.99    376.84 o 
   9  13   2        8.77       -1.78     16.31 o 
  10  13   2       20.49       38.46     25.57 o 
  11  13   2       79.49       24.13     24.31 o 
  12  13   2     5323.41     5277.82    161.85 o 
  13  13   2      915.83      855.89     91.50 o 
  14  13   2      964.81      786.44    110.66 o 
  15  13   2       10.58        9.87     55.40 o 
   0  14   2    29670.58    28327.98    477.89 o 
   1  14   2       31.10       55.72     12.90 o 
   2  14   2     8757.88     7974.42    129.40 o 
   3  14   2      517.07      551.04     39.67 o 
   4  14   2     9307.68     9491.30    164.11 o 
   5  14   2     2259.22     2233.19     78.46 o 
   6  14   2     5524.67     5359.66     68.48 o 
   7  14   2       19.56       41.37     19.11 o 
   8  14   2     2931.21     2763.81     81.83 o 
   9  14   2        8.56       12.36     18.60 o 
  10  14   2    16142.85    17056.33    386.71 o 
  11  14   2      322.96      305.37     45.64 o 
  12  14   2      331.15      305.39     51.37 o 
  13  14   2       54.50       71.34     28.44 o 
  14  14   2     6000.62     6102.97    421.99 o 
  15  14   2      700.42      703.99    105.96 o 
   1  15   2      335.82      340.46     28.47 o 
   2  15   2     8710.97     8267.61    197.66 o 
   3  15   2      462.39      451.01     42.80 o 
   4  15   2     4963.34     4795.80    169.89 o 
   5  15   2       20.46       29.62     13.41 o 
   6  15   2    14053.25    14262.24    248.77 o 
   7  15   2       95.42       46.73     23.74 o 
   8  15   2    17751.11    18397.62    357.88 o 
   9  15   2       24.53       -4.48     30.18 o 
  10  15   2      250.25      175.63     42.10 o 
  11  15   2        7.09       25.03     25.49 o 
  12  15   2     5507.10     5496.24    169.86 o 
  13  15   2      864.56      804.51     97.60 o 
  14  15   2      611.47      633.40     98.08 o 
  15  15   2        5.54       45.52     47.07 o 
   0  16   2    11407.21    10872.92    283.18 o 
   1  16   2     2838.46     2473.24     83.89 o 
   2  16   2     6227.11     5830.70    112.62 o 
   3  16   2       99.87      103.19     34.01 o 
   4  16   2    14063.42    14362.41    391.79 o 
   5  16   2     1415.34     1450.09     79.07 o 
   6  16   2     6401.15     6434.37    182.23 o 
   7  16   2      113.99       91.20     34.63 o 
   8  16   2     2387.04     2353.90    111.81 o 
   9  16   2        4.71       50.64     26.13 o 
  10  16   2     9716.88    10571.74    325.32 o 
  11  16   2      145.04       60.80     26.21 o 
  12  16   2      380.16      249.97     55.35 o 
  13  16   2       36.44       35.68     39.50 o 
  14  16   2     4746.01     5102.65    315.41 o 
   1  17   2      554.12      494.73     29.86 o 
   2  17   2    19699.81    20776.64    432.62 o 
   3  17   2     2108.37     1997.87    107.66 o 
   4  17   2     4464.25     4338.15    134.25 o 
   5  17   2      168.22       89.42     26.73 o 
   6  17   2     4456.97     4480.83    150.92 o 
   7  17   2      212.21      175.57     43.56 o 
   8  17   2     9265.06     9377.38    272.94 o 
   9  17   2      347.21      281.57     42.73 o 
  10  17   2       85.87       61.46     37.91 o 
  11  17   2        3.21        5.14     32.63 o 
  12  17   2     6228.38     6347.28    358.76 o 
  13  17   2      458.13      431.88     88.78 o 
  14  17   2     1235.55     1214.84    123.45 o 
   0  18   2    13796.92    13984.81    319.23 o 
   1  18   2     1377.92     1313.88     45.80 o 
   2  18   2     3749.75     3541.57    120.89 o 
   3  18   2      426.21      350.91     50.86 o 
   4  18   2    15116.96    15751.53    463.52 o 
   5  18   2      440.13      411.03     55.59 o 
   6  18   2    12067.74    12674.95    286.44 o 
   7  18   2      258.73      196.45     41.84 o 
   8  18   2      732.93      583.32     58.63 o 
   9  18   2      119.70       75.69     33.76 o 
  10  18   2     3779.28     3675.31    179.02 o 
  11  18   2      555.71      568.00     67.78 o 
  12  18   2      116.01       43.50     35.20 o 
  13  18   2       18.14       42.40     33.24 o 
   1  19   2      513.98      533.51     48.06 o 
   2  19   2    14913.37    16045.18    339.64 o 
   3  19   2      181.63      184.63     36.20 o 
   4  19   2     6662.18     6537.75    262.59 o 
   5  19   2      106.98       68.75     33.53 o 
   6  19   2     2560.47     2653.91    188.73 o 
   7  19   2      585.90      497.01     71.79 o 
   8  19   2     6881.20     7309.51    219.85 o 
   9  19   2      181.01       63.12     28.93 o 
  10  19   2      557.19      375.43     72.99 o 
  11  19   2       65.73       97.46     61.25 o 
  12  19   2     5230.57     5401.97    406.78 o 
  13  19   2      330.95      193.37     65.86 o 
   0  20   2     3049.97     3115.27    390.37 o 
   1  20   2      106.81      115.85     51.22 o 
   2  20   2      128.15       78.21     30.90 o 
   3  20   2      600.44      631.33     55.70 o 
   4  20   2    16638.77    16982.41    429.98 o 
   5  20   2      291.33      142.16     30.47 o 
   6  20   2     7921.29     8241.62    276.14 o 
   7  20   2       84.32       59.19     25.61 o 
   8  20   2      677.67      608.74     63.12 o 
   9  20   2      120.60       81.04     53.26 o 
  10  20   2     5814.77     5808.63    320.60 o 
  11  20   2      509.77      351.34     90.17 o 
  12  20   2      285.89      154.74     45.46 o 
   1  21   2       16.16       94.61     49.54 o 
   2  21   2    11123.18    11537.92    387.37 o 
   3  21   2      311.49      352.47     74.60 o 
   4  21   2     3437.31     3306.50    139.30 o 
   5  21   2        0.04       28.96     27.68 o 
   6  21   2     3386.42     3357.55    130.07 o 
   7  21   2     1367.54     1316.55     99.82 o 
   8  21   2     3508.93     3334.16    141.51 o 
   9  21   2      258.47      144.26     53.45 o 
  10  21   2      300.63      230.07     52.38 o 
  11  21   2       12.51       75.58     41.47 o 
   0  22   2     6824.33     7302.91    445.32 o 
   1  22   2        9.57       34.80     34.92 o 
   2  22   2      669.57      532.19     81.51 o 
   3  22   2        0.36       43.43     44.61 o 
   4  22   2     8584.08     8197.12    392.39 o 
   5  22   2     1007.85     1048.86    108.34 o 
   6  22   2     4568.37     4358.01    165.41 o 
   7  22   2      172.60      112.66     38.40 o 
   8  22   2      608.16      510.48     69.67 o 
   9  22   2      358.07      240.38     62.15 o 
  10  22   2     4030.66     3943.08    303.65 o 
  11  22   2        6.83      100.88     40.69 o 
   1  23   2        4.48       54.01     44.45 o 
   2  23   2     7687.85     8467.68    332.63 o 
   3  23   2      521.57      367.18     76.74 o 
   4  23   2     3973.63     3463.46    225.44 o 
   5  23   2       23.96       46.86     38.29 o 
   6  23   2     1766.44     1687.93    130.20 o 
   7  23   2      491.05      467.66     77.24 o 
   8  23   2     2736.53     2747.16    220.82 o 
   9  23   2       31.65       48.42     38.25 o 
  10  23   2      115.76       70.41     42.77 o 
   0  24   2     7948.49     8317.68    423.60 o 
   1  24   2        3.66       41.81     45.19 o 
   2  24   2      316.31      251.19     86.43 o 
   3  24   2        6.35       91.50     41.90 o 
   4  24   2     3176.85     2879.36    195.11 o 
   5  24   2     1147.01     1075.75    109.31 o 
   6  24   2     3218.73     3329.59    233.51 o 
   7  24   2       12.19       59.72     50.91 o 
   8  24   2     1016.29      830.14    229.11 o 
   9  24   2        5.65       46.81     56.49 o 
   1  25   2       22.37       44.94     46.51 o 
   2  25   2     5202.68     5064.89    371.13 o 
   3  25   2      802.16      791.97    101.06 o 
   4  25   2     1631.34     1641.91    192.11 o 
   5  25   2       12.91       26.70     32.01 o 
   6  25   2     2254.42     2424.07    219.90 o 
   7  25   2      223.76       71.18     72.23 o 
   8  25   2     5353.94     4976.43    426.81 o 
   0  26   2     7447.92     8911.41    618.82 o 
   1  26   2        6.60       94.60     49.54 o 
   2  26   2     2016.17     2208.06    179.64 o 
   3  26   2        8.50       63.40     42.66 o 
   4  26   2     2350.25     2246.22    224.49 o 
   5  26   2      530.54      427.90    161.50 o 
   6  26   2     2776.15     2959.03    315.12 o 
   1  27   2        1.64        5.07     43.48 o 
   2  27   2     4492.15     4747.85    512.79 o 
   3  27   2      133.32       80.43     47.08 o 
   4  27   2      891.50      898.09    182.35 o 
   1   0   3      971.65     1095.37     43.71 o 
   2   0   3      547.73      539.16     34.53 o 
   3   0   3     7948.99     7965.41     96.65 o 
   4   0   3    27507.35    28468.67    534.71 o 
   5   0   3    11905.81    14096.20    324.19 o 
   6   0   3    31350.96    29451.71    707.83 o 
   7   0   3     1377.91     1268.64     93.87 o 
   8   0   3    31292.56    32717.86    698.15 o 
   9   0   3       89.44       59.16     34.76 o 
  10   0   3      198.15      112.49     39.16 o 
  11   0   3     1156.14     1143.86     98.73 o 
  12   0   3     7418.77     7612.81    233.41 o 
  13   0   3     2606.28     2472.04    166.06 o 
  14   0   3     2783.73     2856.63    169.96 o 
  15   0   3      427.80      370.19     87.38 o 
  16   0   3     4831.78     4848.83    338.93 o 
  17   0   3      424.52      245.39     75.97 o 
   0   1   3    52171.82    51835.58    518.63 o 
   1   1   3     1412.02     1353.58     31.21 o 
   2   1   3    44898.06    45116.59    345.19 o 
   3   1   3    14877.86    15427.24    107.42 o 
   4   1   3    10795.82     9925.46    178.13 o 
   5   1   3     3520.19     3577.63     73.47 o 
   6   1   3    19412.21    20205.99    278.71 o 
   7   1   3     1557.48     1620.48     77.19 o 
   8   1   3     8756.97     8499.53    170.20 o 
   9   1   3      128.95      138.97     25.38 o 
  10   1   3    22662.82    24000.84    432.96 o 
  11   1   3      846.56      822.91     57.59 o 
  12   1   3      783.58      833.18     61.38 o 
  13   1   3      492.22      429.61     47.08 o 
  14   1   3     8511.92     9104.41    207.45 o 
  15   1   3      792.11      721.91     60.86 o 
  16   1   3     4865.48     4698.67    265.93 o 
  17   1   3      362.77      216.01     49.04 o 
   1   2   3       21.79      118.69     14.49 o 
   2   2   3    35704.59    35516.31    327.49 o 
   3   2   3     6414.21     6271.73     76.04 o 
   4   2   3    17838.79    17163.58    223.62 o 
   5   2   3     2033.34     2115.67     62.30 o 
   6   2   3    25155.38    24245.77    304.28 o 
   7   2   3       46.33       51.57     17.44 o 
   8   2   3    25394.21    26445.63    670.97 o 
   9   2   3      612.54      707.10     56.30 o 
  10   2   3      284.01      323.98     39.43 o 
  11   2   3      939.02      855.12     69.50 o 
  12   2   3    10985.42    11423.41    223.97 o 
  13   2   3     1617.32     1579.70     94.49 o 
  14   2   3      671.92      626.28     58.52 o 
  15   2   3       73.93       44.66     26.74 o 
  16   2   3     4175.54     3981.51    250.77 o 
  17   2   3      202.78      138.38     41.57 o 
   0   3   3    25583.60    24507.95    218.52 o 
   1   3   3     3375.79     3183.81     45.72 o 
   2   3   3    19802.15    18904.45    145.30 o 
   3   3   3     1363.19     1400.57     36.71 o 
   4   3   3    60067.53    61309.55    700.12 o 
   5   3   3     3716.03     3728.96     76.36 o 
   6   3   3    17715.39    17825.34    233.34 o 
   7   3   3     2818.22     2869.50     84.17 o 
   8   3   3     6497.74     6272.69    163.46 o 
   9   3   3     1499.26     1416.22     63.76 o 
  10   3   3    16290.81    17248.08    328.73 o 
  11   3   3      196.09      129.31     24.18 o 
  12   3   3      676.98      649.51     52.74 o 
  13   3   3       22.10       56.63     20.08 o 
  14   3   3     7792.80     8431.90    210.02 o 
  15   3   3      502.84      406.09     42.71 o 
  16   3   3     2347.45     2234.37    154.71 o 
  17   3   3       37.38       65.50     26.41 o 
   1   4   3     3207.62     3173.71     47.70 o 
   2   4   3    54478.05    55151.62    570.72 o 
   3   4   3     5886.31     5859.14    106.64 o 
   4   4   3    19787.42    18865.31    229.99 o 
   5   4   3       48.99       27.44     14.41 o 
   6   4   3    28006.64    28682.78    372.39 o 
   7   4   3     4883.42     5193.15    131.97 o 
   8   4   3    17246.60    17779.57    296.01 o 
   9   4   3     1859.61     1751.42     71.06 o 
  10   4   3      368.67      319.48     58.89 o 
  11   4   3      204.24      163.12     29.90 o 
  12   4   3    14562.41    15258.39    307.41 o 
  13   4   3      309.15      212.79     35.82 o 
  14   4   3     2645.94     2502.72    125.00 o 
  15   4   3       66.55       59.90     24.95 o 
  16   4   3     2210.44     1998.67    136.77 o 
  17   4   3      157.93      102.52     32.64 o 
   0   5   3    25550.97    24293.07    243.01 o 
   1   5   3     5257.81     4810.24     69.29 o 
   2   5   3     3191.59     2821.42     57.22 o 
   3   5   3      946.05      966.05     34.90 o 
   4   5   3    51061.99    52207.54    564.09 o 
   5   5   3     1528.84     1580.81     49.21 o 
   6   5   3    24891.91    24808.44    363.19 o 
   7   5   3      190.24      155.73     19.26 o 
   8   5   3     3771.43     3818.03     94.48 o 
   9   5   3     1841.11     1668.21     71.65 o 
  10   5   3     8674.39     8628.61    194.34 o 
  11   5   3     1851.04     1843.70     82.84 o 
  12   5   3     1414.99     1198.60     77.74 o 
  13   5   3       52.56       28.10     23.40 o 
  14   5   3     8311.57     8571.80    201.10 o 
  15   5   3      172.52      121.64     36.29 o 
  16   5   3     2099.61     2046.98    152.00 o 
  17   5   3        2.54       58.66     30.99 o 
   1   6   3     1074.54      873.63     25.91 o 
   2   6   3    66990.59    66983.81    762.48 o 
   3   6   3     1470.12     1528.61     35.98 o 
   4   6   3    34609.46    33793.05    486.80 o 
   5   6   3      246.79      288.86     26.12 o 
   6   6   3     8399.97     8084.09    161.89 o 
   7   6   3     2112.33     2162.67     71.25 o 
   8   6   3    12344.37    12905.37    194.14 o 
   9   6   3     2657.46     2466.95     85.73 o 
  10   6   3      399.40      346.33     39.75 o 
  11   6   3      266.93      168.83     30.09 o 
  12   6   3    11777.60    12540.08    269.41 o 
  13   6   3      608.12      585.24     49.10 o 
  14   6   3     5054.35     5008.76    177.26 o 
  15   6   3      105.97       31.57     29.44 o 
  16   6   3     2722.94     2598.32    153.01 o 
  17   6   3      510.69      446.26     58.24 o 
   0   7   3     8853.54     8901.26    220.88 o 
   1   7   3     2956.07     2630.67     50.89 o 
   2   7   3       56.91      110.86     14.68 o 
   3   7   3      460.42      511.68     26.16 o 
   4   7   3    43161.57    43411.86    629.26 o 
   5   7   3       27.00       32.59     11.39 o 
   6   7   3    34421.07    35301.74    478.95 o 
   7   7   3      302.32      238.49     25.65 o 
   8   7   3     2695.32     2367.81     75.80 o 
   9   7   3     3557.32     3327.94    109.56 o 
  10   7   3     7296.21     7645.83    186.59 o 
  11   7   3     1756.37     1857.24     94.00 o 
  12   7   3     3065.22     3072.82    132.71 o 
  13   7   3        4.07       33.16     21.48 o 
  14   7   3     6316.14     6219.79    227.24 o 
  15   7   3      404.59      367.69     63.76 o 
  16   7   3     2135.58     1577.56    159.34 o 
  17   7   3      340.87      281.08     52.52 o 
   1   8   3      123.70       90.29     12.24 o 
   2   8   3    31110.48    29593.04    412.15 o 
   3   8   3     1238.67     1040.02     30.37 o 
   4   8   3    12367.40    11282.14    239.10 o 
   5   8   3       25.21       49.67     12.66 o 
   6   8   3    10470.13    10174.96    161.44 o 
   7   8   3     7344.38     7448.61    125.35 o 
   8   8   3     6796.18     6800.71    136.21 o 
   9   8   3       56.68       33.56     16.37 o 
  10   8   3       25.99       40.17     24.46 o 
  11   8   3      274.88      240.62     37.65 o 
  12   8   3    16638.35    17740.85    419.48 o 
  13   8   3      980.09     1010.54     69.03 o 
  14   8   3     5775.04     5595.47    183.29 o 
  15   8   3      241.20      183.18     36.09 o 
  16   8   3     2786.52     2620.09    243.21 o 
   0   9   3    29276.20    29110.85    785.77 o 
   1   9   3     4008.76     3975.39     70.34 o 
   2   9   3      789.20      651.52     42.63 o 
   3   9   3      282.31      216.01     19.04 o 
   4   9   3    28915.48    28041.43    331.62 o 
   5   9   3      651.55      595.31     36.88 o 
   6   9   3    11249.22    11174.73    179.49 o 
   7   9   3     1118.11     1070.96     63.08 o 
   8   9   3     1695.81     1666.41     74.88 o 
   9   9   3     3803.69     3802.67     82.95 o 
  10   9   3    13341.91    14061.77    255.72 o 
  11   9   3      620.03      645.12     49.14 o 
  12   9   3     2796.05     2931.29    113.37 o 
  13   9   3      293.39      196.34     40.87 o 
  14   9   3     8333.25     8412.92    168.67 o 
  15   9   3       92.02       86.60     33.43 o 
  16   9   3     1783.45     1368.28    150.84 o 
   1  10   3      356.67      238.36     20.18 o 
   2  10   3    24928.49    24735.35    407.60 o 
   3  10   3     2354.51     2144.39     54.75 o 
   4  10   3    18126.22    17646.94    235.35 o 
   5  10   3     1399.74     1500.62     58.06 o 
   6  10   3    13465.91    13370.88    202.67 o 
   7  10   3     2681.73     2673.60     93.50 o 
   8  10   3     7150.01     6968.89    154.49 o 
   9  10   3      115.99       95.15     23.96 o 
  10  10   3      433.22      405.41     43.37 o 
  11  10   3      170.73       49.03     23.10 o 
  12  10   3    10338.99    10738.35    244.33 o 
  13  10   3      577.31      534.96     61.63 o 
  14  10   3     2273.43     1980.96    136.20 o 
  15  10   3       41.29       29.53     26.39 o 
  16  10   3     2923.06     2194.48    207.02 o 
   0  11   3    40322.29    41343.15    771.90 o 
   1  11   3     2276.27     2204.39     53.52 o 
   2  11   3     9643.54     8773.29    157.79 o 
   3  11   3      950.70      870.92     41.19 o 
   4  11   3    20104.25    19749.82    292.79 o 
   5  11   3     2047.41     1911.23     61.30 o 
   6  11   3    11946.60    11908.66    260.32 o 
   7  11   3     1894.87     1922.19     81.68 o 
   8  11   3    10138.50    10352.87    209.95 o 
   9  11   3      108.92      120.46     34.09 o 
  10  11   3    10980.19    11399.71    220.96 o 
  11  11   3      374.10      386.21     41.25 o 
  12  11   3      991.44     1009.70     79.17 o 
  13  11   3       15.05       61.60     30.06 o 
  14  11   3     6007.21     6176.92    261.09 o 
  15  11   3      548.33      356.37     83.34 o 
  16  11   3     2124.27     1577.87    192.15 o 
   1  12   3     2403.07     2057.19     61.11 o 
   2  12   3    17587.97    17512.90    273.12 o 
   3  12   3     3580.50     3561.22     86.60 o 
   4  12   3     4909.95     4622.86     98.09 o 
   5  12   3       28.17       37.15     17.04 o 
   6  12   3    18546.23    18311.02    297.99 o 
   7  12   3       39.54       68.40     23.37 o 
   8  12   3    16515.19    17030.02    274.48 o 
   9  12   3       10.94       40.80     27.77 o 
  10  12   3      219.45      108.25     28.99 o 
  11  12   3      704.91      673.13     55.23 o 
  12  12   3     6188.80     6221.36    167.25 o 
  13  12   3     2023.03     2017.06     86.50 o 
  14  12   3      872.57      767.69     97.92 o 
  15  12   3       15.46      -19.35     37.93 o 
   0  13   3    24763.16    24451.18    559.99 o 
   1  13   3      488.81      412.11     32.30 o 
   2  13   3    12830.75    12269.62    323.24 o 
   3  13   3     1109.64     1023.94     44.26 o 
   4  13   3    10827.28    10852.65    172.98 o 
   5  13   3     4676.47     4660.40    130.92 o 
   6  13   3    11793.45    11954.28    188.62 o 
   7  13   3      299.86      270.86     29.49 o 
   8  13   3     6685.41     6732.60    155.00 o 
   9  13   3      281.39      221.65     34.45 o 
  10  13   3    10157.58    10557.03    270.36 o 
  11  13   3      117.03       72.68     32.52 o 
  12  13   3      751.06      779.89     78.04 o 
  13  13   3      340.83      314.62     61.21 o 
  14  13   3     4445.27     4314.42    328.78 o 
  15  13   3      601.40      528.59     72.79 o 
   1  14   3      204.81      172.32     28.35 o 
   2  14   3    14615.95    14281.77    217.98 o 
   3  14   3     1233.25     1170.08     59.47 o 
   4  14   3    11020.92    11221.95    226.62 o 
   5  14   3       22.75       32.71     15.56 o 
   6  14   3    11315.54    11245.39    244.09 o 
   7  14   3      804.43      722.04     48.64 o 
   8  14   3    17593.59    18124.34    323.55 o 
   9  14   3      312.93      382.03     36.93 o 
  10  14   3      350.34      325.66     50.56 o 
  11  14   3      957.43      899.53     81.53 o 
  12  14   3     4095.54     4363.52    189.30 o 
  13  14   3      949.93      939.27     90.00 o 
  14  14   3      189.18      162.76     57.01 o 
  15  14   3       52.90       55.78     33.34 o 
   0  15   3    17164.73    17061.51    344.93 o 
   1  15   3       42.94       43.57     14.49 o 
   2  15   3    11848.10    11530.76    227.94 o 
   3  15   3      929.36      968.97     44.53 o 
   4  15   3     9051.18     9079.47    167.55 o 
   5  15   3     1273.38     1290.99     58.41 o 
   6  15   3     7875.04     7839.21    165.19 o 
   7  15   3      859.30      804.70     48.68 o 
   8  15   3     1278.22     1241.85     77.97 o 
   9  15   3      455.43      274.24     41.81 o 
  10  15   3     8387.48     8993.76    278.06 o 
  11  15   3      415.88      360.76     83.14 o 
  12  15   3      310.32      197.95     48.97 o 
  13  15   3        1.08       47.54     39.33 o 
  14  15   3     5083.57     5118.15    347.70 o 
   1  16   3      271.24      282.36     24.38 o 
   2  16   3     9750.16     9529.83    179.78 o 
   3  16   3     1440.50     1381.53     47.98 o 
   4  16   3     6885.47     6797.13    143.65 o 
   5  16   3      273.37      174.68     34.42 o 
   6  16   3     9644.28    10094.22    211.49 o 
   7  16   3      608.52      716.75     70.42 o 
   8  16   3    12466.09    12904.28    333.35 o 
   9  16   3      474.95      433.24     51.02 o 
  10  16   3      198.49      172.64     33.13 o 
  11  16   3      122.90       76.11     39.60 o 
  12  16   3     5974.14     6308.36    313.30 o 
  13  16   3      685.08      510.36     70.97 o 
  14  16   3      913.15      811.62    103.42 o 
   0  17   3     4522.72     4355.35    154.28 o 
   1  17   3     3055.34     2995.55     77.80 o 
   2  17   3     2284.86     2039.36     58.90 o 
   3  17   3      545.95      499.93     49.12 o 
   4  17   3    11468.97    11482.08    276.44 o 
   5  17   3      422.82      438.59     52.13 o 
   6  17   3    10188.94    10403.64    240.17 o 
   7  17   3        4.71       22.55     31.60 o 
   8  17   3     1790.84     1581.47     89.48 o 
   9  17   3      537.68      458.04     69.35 o 
  10  17   3     6150.15     6518.35    271.06 o 
  11  17   3      389.33      320.88    103.89 o 
  12  17   3      129.41       97.67     50.34 o 
  13  17   3        5.00       51.02     39.86 o 
   1  18   3       85.15       58.93     17.36 o 
   2  18   3    11669.30    11877.88    237.69 o 
   3  18   3     4006.19     3969.37    177.23 o 
   4  18   3     8187.20     8407.82    251.26 o 
   5  18   3       80.89       85.64     30.07 o 
   6  18   3     7032.31     7368.22    363.45 o 
   7  18   3      209.04      191.72     39.01 o 
   8  18   3     7255.15     7501.14    274.36 o 
   9  18   3      471.26      539.09     63.29 o 
  10  18   3      195.61       61.84     44.08 o 
  11  18   3       19.00       64.90     36.20 o 
  12  18   3     3635.98     3818.47    239.48 o 
  13  18   3      124.28      132.66     46.22 o 
   0  19   3     9652.59    10188.28    479.40 o 
   1  19   3     1449.28     1553.81     79.39 o 
   2  19   3      470.38      408.15     50.24 o 
   3  19   3       47.80       36.75     40.27 o 
   4  19   3    15025.78    15675.57    440.86 o 
   5  19   3       18.60       69.46     30.13 o 
   6  19   3     6596.41     6762.47    233.67 o 
   7  19   3      168.07       78.44     26.55 o 
   8  19   3     1070.00     1058.71     96.17 o 
   9  19   3      549.60      529.61     72.03 o 
  10  19   3     4809.62     4719.44    316.78 o 
  11  19   3     1034.90     1088.83    111.88 o 
  12  19   3       35.83       84.27     33.09 o 
   1  20   3      113.13       44.34     20.06 o 
   2  20   3    11551.67    12021.12    353.18 o 
   3  20   3      331.47      294.31     41.76 o 
   4  20   3     4733.79     4540.33    172.11 o 
   5  20   3       23.12       57.71     27.81 o 
   6  20   3     3832.69     4024.42    200.65 o 
   7  20   3     1598.76     1690.20    151.97 o 
   8  20   3     2302.57     2462.36    158.07 o 
   9  20   3      691.96      546.90     60.97 o 
  10  20   3      718.72      637.01     78.82 o 
  11  20   3       72.74      102.99     39.09 o 
  12  20   3     6285.11     6196.27    431.13 o 
   0  21   3     5380.30     5571.63    369.09 o 
   1  21   3      810.04     1048.09    110.44 o 
   2  21   3      933.98      851.38     97.95 o 
   3  21   3        1.77       44.02     32.22 o 
   4  21   3    11556.91    12348.43    282.34 o 
   5  21   3      389.87      369.19     52.17 o 
   6  21   3     4323.22     4515.67    166.24 o 
   7  21   3        2.75       26.61     26.05 o 
   8  21   3      726.44      776.14     81.47 o 
   9  21   3     1519.63     1514.78    122.78 o 
  10  21   3     3714.10     3558.73    232.94 o 
  11  21   3      192.73      155.75     51.14 o 
   1  22   3      714.53      773.22     92.08 o 
   2  22   3     9381.28    10480.09    360.03 o 
   3  22   3      517.65      498.76    134.56 o 
   4  22   3     3563.60     3096.90    186.99 o 
   5  22   3        3.74       62.76     45.89 o 
   6  22   3     1345.89     1353.50    109.46 o 
   7  22   3      275.52      220.87     48.10 o 
   8  22   3     1854.52     1593.29    153.40 o 
   9  22   3       54.41       38.22     31.77 o 
  10  22   3        2.09       47.58     38.05 o 
   0  23   3     6097.83     7136.21    481.00 o 
   1  23   3      657.80      662.97     75.06 o 
   2  23   3      868.86      794.23     97.63 o 
   3  23   3        7.81       44.50     38.81 o 
   4  23   3     5259.19     5155.10    282.53 o 
   5  23   3      364.70      229.00     81.95 o 
   6  23   3     4001.70     4289.90    311.86 o 
   7  23   3       90.60       22.21     56.65 o 
   8  23   3      708.53      921.53    166.86 o 
   9  23   3       32.23       79.94     45.27 o 
   1  24   3       69.82      100.98     36.85 o 
   2  24   3     4567.25     4830.24    423.91 o 
   3  24   3      401.00      264.33     88.75 o 
   4  24   3     1865.74     1622.52    151.05 o 
   5  24   3       13.11       35.91     55.29 o 
   6  24   3     2170.12     2016.64    231.39 o 
   7  24   3      216.30      138.46     62.54 o 
   8  24   3     3038.87     2983.74    252.23 o 
   0  25   3     6399.04     6111.90    888.00 o 
   1  25   3       61.21      154.29    115.83 o 
   2  25   3      828.07      717.28     96.27 o 
   3  25   3      253.11      246.76     65.09 o 
   4  25   3     2410.69     2383.23    212.14 o 
   5  25   3     1053.19      995.84    149.71 o 
   6  25   3     2128.29     1739.95    228.18 o 
   7  25   3      422.75      344.16    153.11 o 
   1  26   3      146.83      124.84     46.99 o 
   2  26   3     4674.45     3773.51    452.76 o 
   3  26   3      611.87      593.86     87.25 o 
   4  26   3     1521.83     1714.84    194.88 o 
   5  26   3      143.97       65.88     53.78 o 
   0  27   3     5075.53     5646.47    435.02 o 
   1  27   3       64.72       61.03     35.44 o 
   2  27   3      960.35      766.23    106.44 o 
   3  27   3      173.64      109.88     73.76 o 
   0   0   4    77330.01    81101.37    525.64 o 
   1   0   4     4363.85     4423.73    105.91 o 
   2   0   4     8548.08     8022.70    172.21 o 
   3   0   4     9736.14     9434.06    216.43 o 
   4   0   4     3051.59     2649.87    129.58 o 
   5   0   4     3398.98     3414.60    123.57 o 
   6   0   4    24179.82    25454.88    644.22 o 
   7   0   4     2850.09     2447.67    131.77 o 
   8   0   4     1690.92     1446.10    143.99 o 
   9   0   4      225.98      358.83     69.58 o 
  10   0   4    14403.42    15144.17    393.02 o 
  11   0   4     1821.89     1725.64    157.39 o 
  12   0   4      219.67      258.33     57.39 o 
  13   0   4      975.31     1030.93    104.18 o 
  14   0   4     7993.36     8321.52    320.05 o 
  15   0   4     1338.93     1365.58    139.46 o 
  16   0   4     2324.69     2296.81    217.71 o 
  17   0   4      564.06      359.63    123.76 o 
   1   1   4     4180.36     3700.31     67.27 o 
   2   1   4    25212.34    24228.71    271.79 o 
   3   1   4     7535.90     7788.58    144.48 o 
   4   1   4    29903.28    32022.41    388.58 o 
   5   1   4      344.68      259.71     24.08 o 
   6   1   4    22863.16    22523.49    300.49 o 
   7   1   4       42.29       64.60     17.53 o 
   8   1   4    32938.39    33271.36    440.27 o 
   9   1   4     2139.46     2077.24    105.48 o 
  10   1   4      573.51      574.10     61.71 o 
  11   1   4     3912.28     3936.33    106.48 o 
  12   1   4     5369.92     5437.77    143.87 o 
  13   1   4     1423.20     1413.83     87.06 o 
  14   1   4      973.43      749.24     62.84 o 
  15   1   4      640.86      521.22     61.68 o 
  16   1   4     3968.46     4002.61    320.29 o 
  17   1   4      167.77      140.67     56.14 o 
   0   2   4    39779.07    38590.59    626.19 o 
   1   2   4      459.18      398.39     21.94 o 
   2   2   4     5677.41     5437.09     89.15 o 
   3   2   4       97.97      109.47     24.84 o 
   4   2   4    24992.75    25287.15    337.03 o 
   5   2   4     6871.69     6867.31    137.93 o 
   6   2   4    19418.63    20088.27    414.95 o 
   7   2   4     8297.67     8222.87    142.29 o 
   8   2   4     8625.33     8460.86    144.30 o 
   9   2   4     2311.49     2260.11     85.70 o 
  10   2   4    16280.01    16862.16    307.06 o 
  11   2   4      333.01      305.62     35.61 o 
  12   2   4      253.71      163.03     33.97 o 
  13   2   4      132.53       52.39     24.06 o 
  14   2   4     6817.97     6928.52    231.85 o 
  15   2   4      431.33      374.09     44.28 o 
  16   2   4     2422.68     2338.63    161.40 o 
  17   2   4      200.69      106.19     41.27 o 
   1   3   4     1982.28     1841.77     46.70 o 
   2   3   4    31963.71    32211.04    383.79 o 
   3   3   4     1446.94     1317.85     49.11 o 
   4   3   4     6581.97     6073.64    127.46 o 
   5   3   4      307.73      289.00     32.23 o 
   6   3   4    25610.23    25632.07    356.95 o 
   7   3   4     6650.66     6706.08    159.67 o 
   8   3   4    16107.75    16340.80    247.65 o 
   9   3   4     1910.12     1897.30     83.35 o 
  10   3   4        7.26       32.32     18.09 o 
  11   3   4     2396.56     2400.21    110.75 o 
  12   3   4    13421.57    14142.54    289.97 o 
  13   3   4      437.49      331.09     45.77 o 
  14   3   4     1200.42     1074.72    101.12 o 
  15   3   4       27.67       40.00     28.37 o 
  16   3   4     2706.01     2577.14    205.36 o 
  17   3   4      294.82      177.24     45.15 o 
   0   4   4    30511.41    30238.95    467.02 o 
   1   4   4     6460.59     6170.45    103.01 o 
   2   4   4     3842.89     4050.96    107.77 o 
   3   4   4     5885.73     5774.63    132.77 o 
   4   4   4    28605.07    28314.33    392.33 o 
   5   4   4      293.66      298.39     32.33 o 
   6   4   4    12922.57    12454.08    226.84 o 
   7   4   4      295.60      213.03     23.23 o 
   8   4   4     4711.49     4477.71    105.12 o 
   9   4   4     8272.99     8107.27    179.02 o 
  10   4   4    14427.24    15270.31    289.56 o 
  11   4   4     1080.74     1094.43     65.92 o 
  12   4   4      740.44      720.66     61.84 o 
  13   4   4      451.77      490.14     54.93 o 
  14   4   4     6930.60     6801.45    225.86 o 
  15   4   4      294.71      233.94     37.30 o 
  16   4   4     3197.93     3110.35    189.25 o 
  17   4   4      232.86      156.56     81.18 o 
   1   5   4     7655.58     7553.24    134.73 o 
   2   5   4    26632.22    26160.90    345.01 o 
   3   5   4     4913.48     4976.88    122.74 o 
   4   5   4    13718.97    13178.58    281.94 o 
   5   5   4      894.27     1093.61     58.00 o 
   6   5   4     8381.08     8221.88    166.61 o 
   7   5   4     2990.93     3208.53     81.40 o 
   8   5   4     7028.89     6928.71    142.55 o 
   9   5   4     1120.47     1086.41     50.53 o 
  10   5   4     2232.56     2105.20     89.43 o 
  11   5   4      217.49      148.12     29.75 o 
  12   5   4    16544.79    16852.28    379.88 o 
  13   5   4      723.15      679.36     59.70 o 
  14   5   4     3431.95     3279.83    144.03 o 
  15   5   4       27.29       61.77     30.43 o 
  16   5   4     2054.90     1767.83    212.75 o 
   0   6   4    35184.16    36764.32    623.33 o 
   1   6   4    20346.68    20149.33    270.00 o 
   2   6   4     1991.23     1956.47     68.03 o 
   3   6   4     1320.67     1255.52     56.97 o 
   4   6   4    33422.14    32424.04    520.54 o 
   5   6   4      425.02      398.78     43.11 o 
   6   6   4    20561.26    20788.21    341.35 o 
   7   6   4      236.79      243.02     24.32 o 
   8   6   4     2850.95     2717.71     96.40 o 
   9   6   4      462.50      450.31     38.34 o 
  10   6   4    14096.92    14646.96    252.41 o 
  11   6   4     3742.40     3860.86     99.28 o 
  12   6   4      808.81      731.33     71.37 o 
  13   6   4        7.62       20.36     28.69 o 
  14   6   4     4876.58     4932.66    137.50 o 
  15   6   4      358.22      303.20     49.50 o 
  16   6   4     2312.96     1994.10    132.08 o 
   1   7   4     7471.12     7363.50    142.74 o 
   2   7   4    39103.90    40416.96    507.82 o 
   3   7   4      623.44      599.02     49.05 o 
   4   7   4    13669.55    13814.83    263.41 o 
   5   7   4       74.11       73.20     27.06 o 
   6   7   4     6453.25     6496.30    200.43 o 
   7   7   4     2003.58     1867.84     69.25 o 
   8   7   4     6349.69     6238.46    107.58 o 
   9   7   4     6178.25     6512.02    158.55 o 
  10   7   4      267.56      178.36     32.34 o 
  11   7   4       74.59       21.60     23.62 o 
  12   7   4    14013.10    14727.44    351.37 o 
  13   7   4      608.44      580.17     56.82 o 
  14   7   4     3369.77     3643.64    224.25 o 
  15   7   4      202.35       85.49     36.35 o 
  16   7   4     2828.73     2511.22    191.58 o 
   0   8   4    25638.88    24725.58    478.06 o 
   1   8   4     3417.80     3020.91     88.77 o 
   2   8   4     1168.98      931.70     56.28 o 
   3   8   4       66.27       34.90     18.16 o 
   4   8   4    32823.99    32379.01    511.46 o 
   5   8   4      624.55      745.64     56.64 o 
   6   8   4    13420.92    12951.88    202.64 o 
   7   8   4      451.91      427.77     38.69 o 
   8   8   4       49.27       42.78     19.51 o 
   9   8   4     4737.76     4648.59    107.39 o 
  10   8   4    12671.12    13354.36    253.59 o 
  11   8   4     2003.66     1875.61     78.98 o 
  12   8   4     1265.73     1188.64    119.47 o 
  13   8   4       15.36       43.46     44.57 o 
  14   8   4     3197.60     3111.55    134.77 o 
  15   8   4      643.70      638.76     62.58 o 
  16   8   4     1972.26     1860.96    131.11 o 
   1   9   4     5912.17     5595.06    135.06 o 
   2   9   4    25641.47    25774.39    374.79 o 
   3   9   4      360.09      277.58     25.22 o 
   4   9   4    17652.50    17626.15    294.85 o 
   5   9   4      884.79      968.77     60.59 o 
   6   9   4    10249.34     9978.22    157.26 o 
   7   9   4     4824.73     4798.33    133.80 o 
   8   9   4     6077.34     6091.44    124.32 o 
   9   9   4     1200.65     1192.46     74.22 o 
  10   9   4       11.34       16.78     17.86 o 
  11   9   4      540.06      588.39     53.73 o 
  12   9   4    10026.42    10717.37    282.99 o 
  13   9   4      523.69      502.06     60.86 o 
  14   9   4     3447.61     3599.17    168.99 o 
  15   9   4        2.73       35.29     26.49 o 
  16   9   4     2465.42     2192.37    188.41 o 
   0  10   4    25760.12    24891.52    486.47 o 
   1  10   4     6008.76     5984.02    147.95 o 
   2  10   4     1450.15     1314.93     60.99 o 
   3  10   4      840.81      855.72     48.10 o 
   4  10   4    25740.55    26506.51    368.73 o 
   5  10   4      999.64      986.12     50.39 o 
   6  10   4     6992.01     6494.95    144.00 o 
   7  10   4     1636.47     1783.88     75.28 o 
   8  10   4     1758.02     1830.76     71.56 o 
   9  10   4     1241.13     1218.77     56.47 o 
  10  10   4    14816.63    15809.13    307.13 o 
  11  10   4      717.31      716.24     63.58 o 
  12  10   4      228.07      139.56     33.46 o 
  13  10   4      107.15       51.79     27.69 o 
  14  10   4     4685.89     4450.06    216.51 o 
  15  10   4     1036.90      941.47     80.22 o 
  16  10   4     1917.62     1601.41    181.65 o 
   1  11   4     6617.86     6655.17    183.12 o 
   2  11   4    24673.42    24371.64    527.81 o 
   3  11   4     1196.12     1256.85     53.92 o 
   4  11   4     8337.08     8087.67    135.72 o 
   5  11   4       39.86       30.90     21.11 o 
   6  11   4    16338.60    16604.41    290.10 o 
   7  11   4      325.97      249.49     27.08 o 
   8  11   4    15221.14    15566.04    265.28 o 
   9  11   4      463.81      396.79     39.48 o 
  10  11   4       18.05       48.58     18.17 o 
  11  11   4      904.68      912.52     66.81 o 
  12  11   4     6908.59     7243.22    191.98 o 
  13  11   4     1622.02     1682.22    115.45 o 
  14  11   4      896.77      898.99     73.05 o 
  15  11   4       54.19       61.98     35.16 o 
   0  12   4    18445.57    17961.62    640.11 o 
   1  12   4      566.94      467.18     51.37 o 
   2  12   4     3461.47     2708.31    120.95 o 
   3  12   4     7616.18     7333.87    197.43 o 
   4  12   4    12301.56    12290.26    182.92 o 
   5  12   4     3715.24     3861.87    110.94 o 
   6  12   4    11158.66    11071.67    194.97 o 
   7  12   4      652.02      677.14     46.99 o 
   8  12   4     4588.00     4382.28    119.44 o 
   9  12   4     1131.58     1166.15     69.83 o 
  10  12   4     9811.44    10430.94    254.82 o 
  11  12   4      715.52      733.74     64.30 o 
  12  12   4      103.46       53.83     28.31 o 
  13  12   4      511.40      411.26     59.35 o 
  14  12   4     3406.21     3632.15    253.04 o 
  15  12   4      413.79      264.67     59.48 o 
   1  13   4     1619.39     1678.71     66.75 o 
   2  13   4    14249.37    14114.33    308.27 o 
   3  13   4     3052.72     2859.22    108.91 o 
   4  13   4     5775.37     5753.57    146.17 o 
   5  13   4        4.79       28.76     16.39 o 
   6  13   4     9570.34     9874.54    191.85 o 
   7  13   4     1571.26     1505.93     66.81 o 
   8  13   4    16360.45    17338.28    365.92 o 
   9  13   4      315.81      298.51     40.34 o 
  10  13   4      450.69      396.82     43.78 o 
  11  13   4     1703.27     1577.29     81.32 o 
  12  13   4     3602.32     3621.54    180.51 o 
  13  13   4      952.56      993.74     94.74 o 
  14  13   4      336.85      341.24     69.86 o 
  15  13   4       56.24       63.22     38.48 o 
   0  14   4    26348.88    27450.12    704.13 o 
   1  14   4      818.78      751.77     47.22 o 
   2  14   4     6491.68     5929.29    159.34 o 
   3  14   4      828.56      823.77     40.77 o 
   4  14   4     7769.50     7630.23    153.10 o 
   5  14   4     2416.93     2584.95     69.21 o 
   6  14   4     7116.94     7263.47    146.56 o 
   7  14   4     5262.71     5085.42    126.89 o 
   8  14   4     2514.17     2492.89     87.61 o 
   9  14   4      811.66      772.92     50.36 o 
  10  14   4     8154.36     8561.29    250.31 o 
  11  14   4      197.85      207.96     53.06 o 
  12  14   4      145.50       88.92     39.33 o 
  13  14   4      533.27      506.42     77.98 o 
  14  14   4     4532.99     4228.85    326.48 o 
   1  15   4      171.30      117.05     44.47 o 
   2  15   4    11511.72    11740.70    221.09 o 
   3  15   4     1740.61     1719.77     55.99 o 
   4  15   4     7137.56     7110.56    149.71 o 
   5  15   4     2422.69     2132.49     89.80 o 
   6  15   4     8471.62     8651.11    178.35 o 
   7  15   4     1060.33      990.95     59.74 o 
   8  15   4     9480.97     9627.57    298.32 o 
   9  15   4      495.93      464.01     62.62 o 
  10  15   4        0.96       80.27     34.44 o 
  11  15   4     1200.46     1096.53     99.43 o 
  12  15   4     5294.53     5180.60    308.48 o 
  13  15   4      594.63      616.99     77.65 o 
  14  15   4      343.81      192.65     72.25 o 
   0  16   4    16750.42    17639.13    458.72 o 
   1  16   4      565.81      526.98     43.13 o 
   2  16   4     4313.52     4059.20     91.29 o 
   3  16   4      393.83      346.67     40.05 o 
   4  16   4     5124.48     5358.19    139.94 o 
   5  16   4      529.16      494.47     45.96 o 
   6  16   4     8512.62     8850.92    202.16 o 
   7  16   4      909.21      820.27     75.96 o 
   8  16   4     2165.36     2163.45    150.77 o 
   9  16   4     1357.37     1440.11    104.94 o 
  10  16   4     7186.08     7242.94    275.04 o 
  11  16   4      636.32      650.65     75.80 o 
  12  16   4      119.35      101.61     50.16 o 
  13  16   4       15.88       69.44     29.00 o 
   1  17   4     2072.08     1942.37     70.90 o 
   2  17   4     6032.85     6198.62    147.54 o 
   3  17   4     1081.07     1036.72     51.49 o 
   4  17   4     4426.17     4412.15    111.52 o 
   5  17   4      561.36      533.14     54.43 o 
   6  17   4     5561.54     5513.59    189.43 o 
   7  17   4      584.57      540.21    105.08 o 
   8  17   4     6801.58     7037.68    246.29 o 
   9  17   4     2028.70     2359.25    166.72 o 
  10  17   4       65.16       37.89     41.72 o 
  11  17   4      579.31      379.80     65.00 o 
  12  17   4     5254.23     5133.61    299.56 o 
  13  17   4      288.26      217.86     76.31 o 
   0  18   4    12962.00    13488.24    369.78 o 
   1  18   4     3067.07     3258.34    105.39 o 
   2  18   4      129.78      102.63     25.46 o 
   3  18   4      197.37      120.96     37.91 o 
   4  18   4     6976.84     7292.03    277.86 o 
   5  18   4      600.73      537.00     60.66 o 
   6  18   4     7667.62     8106.07    243.76 o 
   7  18   4       23.04        1.38     36.07 o 
   8  18   4     1667.91     1567.24    101.78 o 
   9  18   4      721.10      651.45     81.58 o 
  10  18   4     6240.16     6309.06    334.16 o 
  11  18   4      880.92      882.17     94.17 o 
  12  18   4      159.93       22.64     34.04 o 
   1  19   4      592.97      562.32     53.89 o 
   2  19   4    10977.01    11695.85    332.11 o 
   3  19   4     1456.59     1497.26    105.94 o 
   4  19   4     5097.70     4981.48    179.88 o 
   5  19   4       63.56       37.13     30.40 o 
   6  19   4     5368.50     5504.18    192.21 o 
   7  19   4      756.36      754.34     78.81 o 
   8  19   4     3281.35     3408.11    149.56 o 
   9  19   4     1302.37     1438.29    118.57 o 
  10  19   4      718.35      611.10     76.53 o 
  11  19   4      330.18      238.52     64.22 o 
  12  19   4     4684.49     4638.15    419.14 o 
   0  20   4    11441.57    11807.48    623.18 o 
   1  20   4     2587.49     2992.22    184.91 o 
   2  20   4      236.59      211.20     45.85 o 
   3  20   4       10.18       29.05     21.91 o 
   4  20   4     9555.54     9152.38    253.14 o 
   5  20   4       89.64       47.35     32.61 o 
   6  20   4     5105.23     5299.50    219.05 o 
   7  20   4       11.43       27.72     33.72 o 
   8  20   4      465.44      449.89     69.95 o 
   9  20   4     2077.04     2143.70    152.01 o 
  10  20   4     3230.89     3139.99    225.51 o 
  11  20   4      547.78      405.08     68.44 o 
   1  21   4     1135.21     1183.86    107.32 o 
   2  21   4     9906.55    10575.48    410.22 o 
   3  21   4      659.76      642.24     63.57 o 
   4  21   4     3920.88     3731.38    169.15 o 
   5  21   4        3.64        8.50     23.46 o 
   6  21   4     1746.42     1699.58    116.47 o 
   7  21   4     1165.44     1089.17    124.32 o 
   8  21   4     2252.58     2481.78    126.82 o 
   9  21   4      464.00      447.23     67.71 o 
  10  21   4       17.98       65.41     34.57 o 
   0  22   4     3116.84     3454.27    439.70 o 
   1  22   4     2132.33     2036.83    152.46 o 
   2  22   4      161.69      127.09     48.42 o 
   3  22   4      424.75      463.65     85.97 o 
   4  22   4     7008.07     7201.53    382.34 o 
   5  22   4      174.86      180.09     80.52 o 
   6  22   4     4402.80     4961.38    545.88 o 
   7  22   4      402.80      344.80     63.41 o 
   8  22   4      312.53      199.86     49.64 o 
   9  22   4      365.62      344.81     75.20 o 
   1  23   4      764.41      719.42     91.61 o 
   2  23   4     6196.73     6627.49    241.83 o 
   3  23   4      354.24      257.40    127.31 o 
   4  23   4     2050.81     1755.33    146.86 o 
   5  23   4        7.57       50.47     33.71 o 
   6  23   4     2306.19     2367.30    177.69 o 
   7  23   4      151.78      126.85     69.84 o 
   8  23   4     3203.06     3176.84    299.10 o 
   0  24   4     5201.66     5732.38    946.94 o 
   1  24   4      140.30       77.39     45.01 o 
   2  24   4      246.30      124.57     51.49 o 
   3  24   4      743.60      912.12    118.52 o 
   4  24   4     3833.94     3628.44    270.78 o 
   5  24   4      132.38       79.61     52.12 o 
   6  24   4     1900.35     1837.01    206.40 o 
   7  24   4      279.68       81.25     53.95 o 
   1  25   4      332.29      234.02     60.87 o 
   2  25   4     3825.54     3348.09    423.69 o 
   3  25   4      382.81      346.45     99.27 o 
   4  25   4     1202.78      977.90    135.78 o 
   5  25   4       31.48       63.10     38.02 o 
   6  25   4     1777.14     1584.38    180.85 o 
   0  26   4     4684.01     5104.17    666.00 o 
   1  26   4      204.08       96.35     79.51 o 
   2  26   4      793.80      738.53    120.98 o 
   3  26   4      213.74      285.51     79.90 o 
   4  26   4     2278.82     2479.62    208.96 o 
   1   0   5     5577.03     5728.60    140.27 o 
   2   0   5    22961.53    22701.00    456.50 o 
   3   0   5     7161.30     6837.68    234.80 o 
   4   0   5     1005.73     1161.98    100.43 o 
   5   0   5     1571.35     1626.42     87.95 o 
   6   0   5     9878.67     9552.41    250.21 o 
   7   0   5     1417.38     1205.04    100.27 o 
   8   0   5    27584.31    28748.57    628.82 o 
   9   0   5     2592.26     2438.41    145.02 o 
  10   0   5       12.31       38.50     44.41 o 
  11   0   5     2768.73     2641.30    220.57 o 
  12   0   5     7272.21     7477.55    281.46 o 
  13   0   5     2186.58     2269.69    206.57 o 
  14   0   5      248.13      184.49     60.35 o 
  15   0   5      521.00      531.58    152.56 o 
  16   0   5     2666.58     2554.74    435.35 o 
   0   1   5    56331.80    56775.14   1159.29 o 
   1   1   5       67.61       73.68     18.15 o 
   2   1   5     1020.78      973.32     55.47 o 
   3   1   5     3314.33     2977.36     71.71 o 
   4   1   5    10952.23    10420.95    190.01 o 
   5   1   5    10175.81    10404.01    154.26 o 
   6   1   5    13872.22    14073.13    223.40 o 
   7   1   5     4914.71     4605.29    117.46 o 
   8   1   5     4355.65     3824.90    142.52 o 
   9   1   5      817.92      773.45     52.43 o 
  10   1   5    13619.13    14072.51    246.98 o 
  11   1   5      869.12      891.94     64.95 o 
  12   1   5      125.87       46.60     27.49 o 
  13   1   5      547.56      476.64     55.51 o 
  14   1   5     8070.53     8310.71    267.12 o 
  15   1   5     1012.60     1058.49     85.28 o 
  16   1   5     2591.76     2404.48    176.04 o 
   1   2   5     7753.75     7455.83    134.24 o 
   2   2   5    33015.09    33215.25    431.78 o 
   3   2   5     1073.20      905.06     45.75 o 
   4   2   5     2573.26     2727.06     83.71 o 
   5   2   5     1753.60     1695.76     77.95 o 
   6   2   5    13668.83    13988.01    216.09 o 
   7   2   5     6237.87     6225.48    128.23 o 
   8   2   5    17919.07    18381.87    312.73 o 
   9   2   5     2979.00     2882.57     76.18 o 
  10   2   5      237.38      178.24     32.36 o 
  11   2   5     3158.74     2950.79    116.17 o 
  12   2   5    10624.02    10462.78    268.61 o 
  13   2   5     1329.97     1326.27    109.94 o 
  14   2   5      897.52      770.35     90.04 o 
  15   2   5      159.69       53.30     30.65 o 
  16   2   5     2274.30     1992.53    157.04 o 
   0   3   5    55342.26    55606.43    929.05 o 
   1   3   5     2449.17     2448.56     71.50 o 
   2   3   5     3717.60     3478.84     83.34 o 
   3   3   5      910.58      959.79     50.19 o 
   4   3   5    14335.01    14271.56    237.09 o 
   5   3   5     5876.33     6005.85    158.28 o 
   6   3   5    13479.14    13639.06    258.25 o 
   7   3   5     1961.64     1860.45     77.07 o 
   8   3   5     2139.57     1872.61     80.22 o 
   9   3   5     7593.29     7472.62    169.30 o 
  10   3   5    12425.16    12790.50    232.45 o 
  11   3   5      655.89      696.12     61.79 o 
  12   3   5       86.19       66.04     36.10 o 
  13   3   5      159.21       82.77     49.49 o 
  14   3   5     4610.38     4813.68    254.67 o 
  15   3   5      825.68      740.70     73.55 o 
  16   3   5     2696.84     2605.57    209.26 o 
   1   4   5     8207.53     7584.42    155.57 o 
   2   4   5    29136.67    29104.10    375.15 o 
   3   4   5     2349.50     2208.16     80.57 o 
   4   4   5    16448.17    17223.85    289.19 o 
   5   4   5        7.84       22.02     29.15 o 
   6   4   5     4221.14     3987.33    114.13 o 
   7   4   5     6475.18     6374.66    158.42 o 
   8   4   5    13588.79    13810.40    241.66 o 
   9   4   5      400.29      311.05     39.10 o 
  10   4   5       75.72       57.47     17.85 o 
  11   4   5     2016.73     1847.19    107.74 o 
  12   4   5     6433.04     6867.31    249.00 o 
  13   4   5      625.76      624.14     62.85 o 
  14   4   5     1756.66     1684.44    109.28 o 
  15   4   5       65.29       60.36     32.36 o 
  16   4   5     1902.05     1630.32    131.08 o 
   0   5   5    31589.00    30231.28    534.16 o 
   1   5   5    24676.91    26012.85    323.02 o 
   2   5   5       88.83       92.33     29.24 o 
   3   5   5     1451.52     1509.10     73.39 o 
   4   5   5    17618.97    17441.43    292.80 o 
   5   5   5      203.73      187.83     33.26 o 
   6   5   5    14168.36    15045.58    303.50 o 
   7   5   5       26.46       35.48     27.43 o 
   8   5   5      143.39      107.72     34.45 o 
   9   5   5     2758.27     2659.94     93.47 o 
  10   5   5    19213.07    20501.25    420.18 o 
  11   5   5     4674.19     4929.28    164.84 o 
  12   5   5      306.24      149.88     36.45 o 
  13   5   5      187.78       92.02     28.52 o 
  14   5   5     2924.45     2980.28    132.49 o 
  15   5   5      930.74      803.53     75.25 o 
  16   5   5      891.61      926.93     89.93 o 
   1   6   5     7658.97     7302.62    144.01 o 
   2   6   5    33124.34    32685.17    420.87 o 
   3   6   5     4508.63     4657.42    138.43 o 
   4   6   5     7169.24     6788.08    189.13 o 
   5   6   5      943.59     1025.10     74.01 o 
   6   6   5     6585.61     6589.38    158.66 o 
   7   6   5      641.76      678.61     61.51 o 
   8   6   5    14478.83    15040.29    290.78 o 
   9   6   5     4170.04     4396.47    116.46 o 
  10   6   5     1060.14     1028.18     96.82 o 
  11   6   5      247.60      244.20     49.46 o 
  12   6   5    12771.07    13854.59    322.64 o 
  13   6   5      539.14      491.38     53.02 o 
  14   6   5     1573.01     1562.57     91.90 o 
  15   6   5        3.65       43.09     34.01 o 
  16   6   5     1510.68     1224.90    111.95 o 
   0   7   5    27129.79    26748.39    504.52 o 
   1   7   5    16028.97    16104.49    254.37 o 
   2   7   5      440.46      469.79     44.47 o 
   3   7   5       52.07      109.66     38.19 o 
   4   7   5    24896.62    25169.20    405.81 o 
   5   7   5      870.88      878.85     61.30 o 
   6   7   5    10406.90    10683.38    196.00 o 
   7   7   5      125.75      120.35     33.31 o 
   8   7   5     2581.32     2644.12    109.10 o 
   9   7   5     1749.59     1696.05     78.47 o 
  10   7   5    16569.84    17235.24    349.61 o 
  11   7   5     4318.68     4381.41    149.96 o 
  12   7   5       17.24       67.27     34.24 o 
  13   7   5       77.13       92.15     43.36 o 
  14   7   5     2967.38     2709.80    148.94 o 
  15   7   5     1102.08      966.56     93.13 o 
  16   7   5     1408.39     1317.31    184.19 o 
   1   8   5     5512.81     5106.59    130.69 o 
   2   8   5    32050.05    32196.70    647.46 o 
   3   8   5     1550.09     1535.86     75.15 o 
   4   8   5     8295.89     8157.15    165.68 o 
   5   8   5       32.70       51.30     33.45 o 
   6   8   5     2202.11     2257.60     98.07 o 
   7   8   5     1885.23     1926.91     72.09 o 
   8   8   5     7389.74     7251.22    161.85 o 
   9   8   5     5848.82     5928.54    137.40 o 
  10   8   5      696.25      611.61     63.17 o 
  11   8   5      415.49      342.30     44.95 o 
  12   8   5    10368.27    11027.32    286.33 o 
  13   8   5      301.47      426.48     55.18 o 
  14   8   5     1424.28     1465.40     99.14 o 
  15   8   5        2.67       31.84     26.98 o 
   0   9   5    13987.13    13230.03    304.27 o 
   1   9   5     4347.58     3882.63    109.59 o 
   2   9   5     1163.08     1229.25     59.64 o 
   3   9   5      446.89      439.97     40.68 o 
   4   9   5    20295.00    21479.04    380.67 o 
   5   9   5     1215.91     1291.49     78.98 o 
   6   9   5     8122.92     7874.70    194.72 o 
   7   9   5      860.08      967.97     68.24 o 
   8   9   5      856.06      912.81     65.76 o 
   9   9   5     2875.94     2741.96    106.91 o 
  10   9   5    12177.41    12975.85    296.95 o 
  11   9   5     1346.17     1448.65     82.45 o 
  12   9   5      260.83      215.89     67.20 o 
  13   9   5        4.92       20.09     26.09 o 
  14   9   5     2504.88     2517.30    119.81 o 
  15   9   5     1533.54     1350.97    113.51 o 
   1  10   5     6052.06     5869.97    139.77 o 
   2  10   5    20279.49    20128.76    381.22 o 
   3  10   5     1982.86     2118.56     76.02 o 
   4  10   5     2787.25     2420.97    148.59 o 
   5  10   5        2.64       19.99     29.42 o 
   6  10   5     7353.04     7722.51    184.43 o 
   7  10   5     2802.59     2788.15     84.39 o 
   8  10   5    12826.94    13140.83    268.27 o 
   9  10   5     2109.30     2057.55     93.78 o 
  10  10   5      409.06      333.73     59.52 o 
  11  10   5     1625.93     1633.69     89.53 o 
  12  10   5     8236.38     8353.04    265.78 o 
  13  10   5      808.23      803.56     67.83 o 
  14  10   5      618.10      510.26     60.77 o 
  15  10   5      200.17      115.85     30.30 o 
   0  11   5    22655.10    23715.92    488.20 o 
   1  11   5      955.94      738.87     43.28 o 
   2  11   5     1692.57     1630.80     83.67 o 
   3  11   5     5372.24     5271.59    151.97 o 
   4  11   5    11821.64    11902.13    229.68 o 
   5  11   5     4058.71     4214.04    110.66 o 
   6  11   5     9394.52     9036.48    207.35 o 
   7  11   5      358.41      289.80     48.25 o 
   8  11   5     1035.51     1015.52     63.94 o 
   9  11   5      903.44      898.70     66.28 o 
  10  11   5    12176.18    12860.96    292.05 o 
  11  11   5      789.72      788.70     65.86 o 
  12  11   5        5.03       21.51     23.49 o 
  13  11   5      319.99      220.23     45.99 o 
  14  11   5     3239.85     2677.32    194.93 o 
  15  11   5     1072.60      861.96    113.78 o 
   1  12   5     4817.11     4889.35    149.00 o 
   2  12   5    17639.83    17909.19    328.06 o 
   3  12   5     4171.29     4038.95    130.04 o 
   4  12   5     4061.79     3827.25    120.43 o 
   5  12   5      217.84      216.08     38.43 o 
   6  12   5     2653.39     2614.91     92.43 o 
   7  12   5     1389.71     1380.74     94.22 o 
   8  12   5    11154.90    11369.14    228.94 o 
   9  12   5     1644.42     1508.28     98.51 o 
  10  12   5       19.58       34.01     25.73 o 
  11  12   5     1772.12     1668.09     96.81 o 
  12  12   5     5448.11     5375.83    182.66 o 
  13  12   5     1012.99      958.45     76.42 o 
  14  12   5      509.12      374.22     65.08 o 
   0  13   5    30890.10    32134.08    793.27 o 
   1  13   5      505.14      547.67     45.87 o 
   2  13   5     1765.87     1587.66     56.89 o 
   3  13   5     2344.50     2254.89     75.71 o 
   4  13   5     4453.23     4484.63    104.00 o 
   5  13   5     6620.31     7254.76    141.11 o 
   6  13   5     5104.68     5090.44    131.55 o 
   7  13   5     2564.66     2454.70     89.27 o 
   8  13   5      357.10      276.63     44.68 o 
   9  13   5      772.40      754.88     57.34 o 
  10  13   5     8892.44     9298.98    225.02 o 
  11  13   5      349.84      300.36     46.19 o 
  12  13   5       21.20       39.53     49.24 o 
  13  13   5      617.77      666.02     84.54 o 
  14  13   5     3720.45     3007.65    297.27 o 
   1  14   5     1253.47     1232.44     62.31 o 
   2  14   5    11705.25    12089.39    240.02 o 
   3  14   5     3432.49     3365.67     94.24 o 
   4  14   5     2043.01     1931.94     93.32 o 
   5  14   5     2906.24     2891.78     79.11 o 
   6  14   5    10863.83    11054.32    246.75 o 
   7  14   5     2353.77     2309.82     92.73 o 
   8  14   5    10525.17    10985.79    268.37 o 
   9  14   5      364.30      339.20     55.56 o 
  10  14   5        4.35       -5.93     32.04 o 
  11  14   5     1837.44     1747.62    119.42 o 
  12  14   5     3674.17     3774.01    299.49 o 
  13  14   5      627.40      572.62     79.65 o 
  14  14   5      902.32      743.64     99.88 o 
   0  15   5    25148.49    25802.42    565.72 o 
   1  15   5     1460.66     1607.30     72.96 o 
   2  15   5      563.18      411.63     44.22 o 
   3  15   5       71.59       36.85     24.04 o 
   4  15   5     9262.64     9859.30    212.73 o 
   5  15   5     2309.71     2326.57     87.66 o 
   6  15   5     5081.54     5268.20    167.97 o 
   7  15   5     3454.34     3370.55     89.64 o 
   8  15   5     2263.88     2140.65    123.00 o 
   9  15   5     1697.27     1834.92    127.39 o 
  10  15   5     7480.71     7459.54    295.00 o 
  11  15   5      595.19      675.17     82.79 o 
  12  15   5       17.85       58.48     37.24 o 
  13  15   5      148.64       66.07     53.53 o 
   1  16   5     2065.75     2078.44     94.78 o 
   2  16   5    13532.92    13665.50    259.88 o 
   3  16   5      447.58      419.39     40.11 o 
   4  16   5     2984.49     2742.97     85.79 o 
   5  16   5      853.62      781.91     57.05 o 
   6  16   5     4092.27     4154.96    123.55 o 
   7  16   5     1264.57     1246.72    101.29 o 
   8  16   5     9730.43    10454.10    288.94 o 
   9  16   5      655.55      688.89     70.12 o 
  10  16   5       11.38      -20.01     40.05 o 
  11  16   5     1274.84     1236.53    109.65 o 
  12  16   5     3199.33     3112.75    191.36 o 
  13  16   5      840.77      739.31     91.93 o 
   0  17   5    15535.88    16572.73    487.40 o 
   1  17   5     2267.66     2343.97     71.55 o 
   2  17   5      952.48      800.58     49.66 o 
   3  17   5       37.08       33.71     17.76 o 
   4  17   5     3084.52     3263.91    100.33 o 
   5  17   5     1335.37     1393.89     85.30 o 
   6  17   5     6736.45     7208.09    223.55 o 
   7  17   5       66.92       21.05     60.72 o 
   8  17   5      942.25      884.53     83.76 o 
   9  17   5     1715.95     1839.94    103.99 o 
  10  17   5     4756.72     4877.72    273.14 o 
  11  17   5     1186.48     1162.74    123.27 o 
  12  17   5      114.60      115.06     34.96 o 
   1  18   5     2150.01     2115.64     81.37 o 
   2  18   5    10043.11    10503.46    282.17 o 
   3  18   5      621.29      638.25     50.32 o 
   4  18   5     1732.91     1709.73     97.13 o 
   5  18   5      238.10      186.89     45.25 o 
   6  18   5     1411.81     1337.11    106.80 o 
   7  18   5     1369.99     1363.27    118.08 o 
   8  18   5     5888.61     6360.45    285.96 o 
   9  18   5      946.88     1076.04     92.68 o 
  10  18   5      131.85       99.44     44.19 o 
  11  18   5      600.99      417.73     66.58 o 
  12  18   5     4757.90     4719.10    267.03 o 
   0  19   5    10676.03    12035.20    405.88 o 
   1  19   5     3554.29     3542.86    124.64 o 
   2  19   5       18.26       22.01     26.71 o 
   3  19   5        9.55        6.60     24.35 o 
   4  19   5     6323.39     6710.98    218.04 o 
   5  19   5      633.62      594.92     72.45 o 
   6  19   5     4605.56     4680.06    242.61 o 
   7  19   5       25.26       21.73     24.04 o 
   8  19   5     1139.50     1073.46    102.42 o 
   9  19   5     1604.57     1721.97    121.70 o 
  10  19   5     4353.87     4303.12    241.61 o 
  11  19   5     1088.10     1056.60    108.11 o 
   1  20   5     1673.35     1561.01    111.41 o 
   2  20   5     8757.46     9175.67    302.67 o 
   3  20   5      828.55      877.89     76.04 o 
   4  20   5     2249.99     2218.02    104.90 o 
   5  20   5        2.65        1.22     30.94 o 
   6  20   5     1696.32     1732.34    141.65 o 
   7  20   5     2208.46     2543.73    193.17 o 
   8  20   5     3176.07     3324.53    225.40 o 
   9  20   5      786.88      764.28     97.95 o 
  10  20   5       71.83       46.75     43.87 o 
   0  21   5     4440.12     5041.06    342.05 o 
   1  21   5     2418.10     2649.15    198.36 o 
   2  21   5       51.08       91.13     46.78 o 
   3  21   5      125.20      103.26    104.96 o 
   4  21   5     4373.98     4559.20    185.16 o 
   5  21   5      517.14      434.92     82.45 o 
   6  21   5     3887.07     3576.74    271.71 o 
   7  21   5      169.62      116.26     48.46 o 
   8  21   5      325.86      273.05     68.43 o 
   9  21   5      763.75      740.57     74.73 o 
   1  22   5     2112.35     1988.05    146.85 o 
   2  22   5     4485.27     4574.28    306.96 o 
   3  22   5      600.46      558.16    104.15 o 
   4  22   5     1877.26     1780.36    163.34 o 
   5  22   5       22.24       21.82     52.45 o 
   6  22   5     1396.17     1356.05    108.63 o 
   7  22   5      857.67      737.50     94.86 o 
   8  22   5     2176.87     1982.59    180.15 o 
   0  23   5     7178.37     8377.96    576.44 o 
   1  23   5      650.28      640.68    100.08 o 
   2  23   5       76.94       -4.47     52.48 o 
   3  23   5      904.00      917.51    109.86 o 
   4  23   5     3888.40     3788.54    331.53 o 
   5  23   5      407.49      324.97     93.39 o 
   6  23   5     2439.20     2513.83    218.38 o 
   7  23   5      257.66      314.57     81.10 o 
   1  24   5      408.78      185.25    136.44 o 
   2  24   5     5836.02     6111.61    526.46 o 
   3  24   5      772.42      604.71    112.00 o 
   4  24   5     1814.85     1778.06    186.45 o 
   5  24   5       10.81       71.29     64.56 o 
   6  24   5     1318.69     1347.72    171.85 o 
   0  25   5     4777.17     4061.91   1040.86 o 
   1  25   5      212.00       30.18     51.57 o 
   2  25   5      348.92      200.95     85.51 o 
   3  25   5      322.22      152.90     66.98 o 
   4  25   5     2825.20     2912.66    351.63 o 
   1  26   5      598.81      381.50    121.22 o 
   0   0   6    51734.33    54284.42   1131.69 o 
   1   0   6     2442.99     2411.49    107.15 o 
   2   0   6     1457.55     1665.91    158.72 o 
   3   0   6     2172.43     2030.70     95.03 o 
   4   0   6    12779.31    12871.74    393.69 o 
   5   0   6    13135.19    13007.11    289.86 o 
   6   0   6     6943.58     6935.51    182.31 o 
   7   0   6     4204.62     4174.44    195.00 o 
   8   0   6      737.27      628.62     89.31 o 
   9   0   6      686.39      710.37     81.64 o 
  10   0   6    12116.03    12461.22    347.30 o 
  11   0   6     2229.98     2410.05    160.84 o 
  12   0   6        4.31        4.48     40.69 o 
  13   0   6      556.74      551.10    103.55 o 
  14   0   6     5825.33     6103.69    450.74 o 
  15   0   6     1082.11     1142.18    146.36 o 
  16   0   6     2411.83     2766.88    221.13 o 
   1   1   6     1363.24     1332.74     53.67 o 
   2   1   6    35421.57    36193.69    490.18 o 
   3   1   6     6564.76     6463.29    178.75 o 
   4   1   6      580.20      513.33     43.99 o 
   5   1   6      942.74      932.70     51.64 o 
   6   1   6     5455.21     5329.45    147.78 o 
   7   1   6     5501.35     5498.71    130.63 o 
   8   1   6    17650.29    17970.73    345.53 o 
   9   1   6       37.93       17.74     17.11 o 
  10   1   6       50.18       50.01     27.51 o 
  11   1   6     2096.24     2003.31    117.57 o 
  12   1   6     6823.77     7296.17    265.11 o 
  13   1   6     4470.46     4448.88    189.99 o 
  14   1   6      325.14      202.83     44.87 o 
  15   1   6      210.50      174.70     47.74 o 
  16   1   6     1551.67     1565.69    112.36 o 
   0   2   6    46821.83    46871.32    946.86 o 
   1   2   6     3463.05     3489.70    111.44 o 
   2   2   6     1951.37     1927.83     69.80 o 
   3   2   6      717.72      673.90     40.85 o 
   4   2   6    15997.61    16053.06    223.86 o 
   5   2   6    11863.23    12237.80    216.22 o 
   6   2   6     7208.30     7075.12    161.87 o 
   7   2   6     1221.93     1034.44     72.34 o 
   8   2   6     1979.06     1792.47     79.68 o 
   9   2   6     3728.43     3580.60    103.81 o 
  10   2   6    10094.16    10355.61    227.92 o 
  11   2   6      982.81     1003.45     76.77 o 
  12   2   6        3.38       33.69     37.92 o 
  13   2   6      207.99      126.05     42.11 o 
  14   2   6     4497.07     4446.27    230.64 o 
  15   2   6     2142.78     2071.00    149.87 o 
   1   3   6     9163.35     9286.10    162.77 o 
   2   3   6    27763.57    27865.98    387.12 o 
   3   3   6     4510.44     4333.01    115.89 o 
   4   3   6     3047.46     3154.97     99.07 o 
   5   3   6     1148.75     1268.84     89.97 o 
   6   3   6     3220.06     3263.90    131.98 o 
   7   3   6     4751.75     5041.92    113.49 o 
   8   3   6    13942.41    14325.50    288.02 o 
   9   3   6     1111.17     1167.03     83.79 o 
  10   3   6       64.74       68.33     31.21 o 
  11   3   6     1447.10     1311.19     84.12 o 
  12   3   6     5657.56     5965.92    204.40 o 
  13   3   6     2228.87     2229.92    111.64 o 
  14   3   6     1164.10     1025.60     86.02 o 
  15   3   6       12.30       42.49     27.09 o 
   0   4   6    21461.21    21427.12    413.36 o 
   1   4   6     6912.15     6784.84    157.92 o 
   2   4   6      527.70      505.87     36.46 o 
   3   4   6      140.72      109.35     44.04 o 
   4   4   6     8156.13     7874.12    161.16 o 
   5   4   6     5853.78     5974.50    168.45 o 
   6   4   6     9831.95     9586.57    216.28 o 
   7   4   6      525.75      518.85     78.12 o 
   8   4   6      110.52       59.31     30.80 o 
   9   4   6     1800.71     1709.96     90.41 o 
  10   4   6    12036.41    12014.01    252.75 o 
  11   4   6     1717.56     1757.19     97.95 o 
  12   4   6      387.55      171.13     50.78 o 
  13   4   6       15.74       -6.04     34.29 o 
  14   4   6     3000.33     2881.26    171.16 o 
  15   4   6     1368.53     1356.88     99.64 o 
   1   5   6     2279.73     2153.19     73.04 o 
   2   5   6    16895.71    15870.07    273.98 o 
   3   5   6     5475.48     5652.10    150.74 o 
   4   5   6     3712.75     3796.35    112.95 o 
   5   5   6      458.43      501.69     53.99 o 
   6   5   6     2022.12     1933.09     97.25 o 
   7   5   6     7995.48     8594.67    191.16 o 
   8   5   6    17008.76    17846.97    321.74 o 
   9   5   6     5379.72     5513.25    166.55 o 
  10   5   6      577.45      418.50     56.82 o 
  11   5   6       57.92       39.85     23.88 o 
  12   5   6     8019.56     8586.81    250.39 o 
  13   5   6      444.38      527.92     65.28 o 
  14   5   6      833.97      871.86     83.54 o 
  15   5   6        1.02       26.20     33.22 o 
   0   6   6    16308.21    16309.00    339.13 o 
   1   6   6     4345.70     4502.87    127.02 o 
   2   6   6       76.94       57.78     18.91 o 
   3   6   6       51.24       53.47     30.21 o 
   4   6   6    11835.02    11930.97    214.95 o 
   5   6   6     4694.23     4867.51    167.44 o 
   6   6   6    10297.24    10493.51    220.08 o 
   7   6   6      915.89      747.79     58.93 o 
   8   6   6     2989.74     2913.87    107.56 o 
   9   6   6     3824.92     3772.20    115.80 o 
  10   6   6    16249.39    16566.90    486.23 o 
  11   6   6     4194.50     4138.76    146.03 o 
  12   6   6        4.99       -0.99     28.04 o 
  13   6   6       10.94       45.45     33.32 o 
  14   6   6     3114.93     3046.84    210.08 o 
  15   6   6     1640.00     1742.30    138.40 o 
   1   7   6     2317.32     2082.63     71.27 o 
   2   7   6    25861.33    26140.32    346.79 o 
   3   7   6     7499.07     7643.66    196.76 o 
   4   7   6     2938.65     2994.70    124.33 o 
   5   7   6     1090.43     1151.83     72.65 o 
   6   7   6     3355.91     3282.50     94.95 o 
   7   7   6     3550.08     3801.16    127.80 o 
   8   7   6    12259.53    12556.02    263.27 o 
   9   7   6     4430.20     4493.55    136.27 o 
  10   7   6     2637.51     2357.35    109.51 o 
  11   7   6      433.12      311.93     55.54 o 
  12   7   6    10077.57    10475.96    244.07 o 
  13   7   6     1011.38     1062.13     83.33 o 
  14   7   6      413.85      299.85     70.04 o 
  15   7   6       26.64      -12.37     31.88 o 
   0   8   6    19494.92    20247.71    385.17 o 
   1   8   6    10570.65    10842.48    179.49 o 
   2   8   6      252.62      290.46     35.38 o 
   3   8   6        8.71        2.72     28.03 o 
   4   8   6    12316.18    12190.91    263.34 o 
   5   8   6     1818.61     2061.04     77.62 o 
   6   8   6    10636.50    10721.34    231.61 o 
   7   8   6      172.37       97.74     38.48 o 
   8   8   6     3103.69     3015.65    101.28 o 
   9   8   6     2866.57     2883.03    107.72 o 
  10   8   6     9547.00     9902.17    228.25 o 
  11   8   6     2074.86     2122.15    104.86 o 
  12   8   6      100.49       66.81     35.54 o 
  13   8   6       26.21       26.93     25.89 o 
  14   8   6     1912.46     1743.24    134.28 o 
  15   8   6     1650.06     1489.71    118.74 o 
   1   9   6     1264.24     1051.95     59.56 o 
   2   9   6    20331.43    20157.73    355.78 o 
   3   9   6     5736.59     5914.22    170.44 o 
   4   9   6     4350.02     4304.17    145.13 o 
   5   9   6        0.07       10.15     34.60 o 
   6   9   6     1920.00     1912.64    144.46 o 
   7   9   6     4079.60     4036.59    115.54 o 
   8   9   6    10388.91    10082.57    235.80 o 
   9   9   6     1785.53     1676.66     84.20 o 
  10   9   6      801.62      693.70     64.72 o 
  11   9   6      232.16      181.26     44.58 o 
  12   9   6     5427.57     5318.85    150.53 o 
  13   9   6      846.26      808.29     70.37 o 
  14   9   6      580.34      492.27     67.38 o 
   0  10   6    23202.73    23165.71    609.11 o 
   1  10   6     4932.07     5136.26    143.22 o 
   2  10   6      755.53      670.73     40.10 o 
   3  10   6     2124.18     1978.43     87.65 o 
   4  10   6     9294.13     9552.14    213.95 o 
   5  10   6     4202.76     4436.84    140.48 o 
   6  10   6    10714.63    10473.82    215.65 o 
   7  10   6      954.94      927.30     63.97 o 
   8  10   6     1214.50     1227.76     76.78 o 
   9  10   6     2016.79     2011.70     83.68 o 
  10  10   6     8617.51     8813.43    234.86 o 
  11  10   6     2178.49     2139.73     96.81 o 
  12  10   6       57.97       72.11     31.87 o 
  13  10   6       77.14       27.97     32.91 o 
  14  10   6     2587.47     2381.18    193.19 o 
   1  11   6     1529.68     1489.51     73.23 o 
   2  11   6    17780.87    18256.48    341.10 o 
   3  11   6     7413.92     7271.49    147.59 o 
   4  11   6     2877.42     2737.86     92.84 o 
   5  11   6        2.27      -24.48     29.64 o 
   6  11   6      941.85      973.79     69.93 o 
   7  11   6     1759.39     1683.83     80.90 o 
   8  11   6    11990.60    12593.31    297.23 o 
   9  11   6      649.87      523.89     55.58 o 
  10  11   6      113.03       81.16     41.13 o 
  11  11   6     1482.85     1506.94     83.25 o 
  12  11   6     5283.02     5666.15    256.77 o 
  13  11   6     1372.31     1315.33    124.74 o 
  14  11   6      200.04      122.32     41.27 o 
   0  12   6    21948.96    23127.82    747.17 o 
   1  12   6     2907.38     2837.91     81.47 o 
   2  12   6     1100.31      878.07     64.15 o 
   3  12   6       73.47       72.34     31.27 o 
   4  12   6     4603.33     4579.31    134.01 o 
   5  12   6     9966.10    10349.12    221.54 o 
   6  12   6     6826.04     7000.31    171.10 o 
   7  12   6      884.75      907.74     66.84 o 
   8  12   6      145.52      110.47     34.80 o 
   9  12   6      263.63      207.43     37.05 o 
  10  12   6     7722.78     7822.22    219.84 o 
  11  12   6      531.96      436.06     49.85 o 
  12  12   6       72.06       78.99     42.48 o 
  13  12   6      130.81       63.06     32.47 o 
  14  12   6     3539.78     3212.74    780.16 o 
   1  13   6     1332.73     1264.29     63.75 o 
   2  13   6    11019.12    11304.85    206.86 o 
   3  13   6     4060.62     4172.81    150.64 o 
   4  13   6      585.64      408.58     46.65 o 
   5  13   6      339.98      207.57     47.72 o 
   6  13   6     2499.83     2363.09     94.11 o 
   7  13   6      808.50      729.50     65.69 o 
   8  13   6     8914.15     9325.33    224.93 o 
   9  13   6      297.23      141.53     31.84 o 
  10  13   6        9.78       33.64     31.37 o 
  11  13   6     2578.29     2594.54    129.67 o 
  12  13   6     3766.30     3614.29    214.59 o 
  13  13   6     2161.89     2225.59    196.03 o 
   0  14   6    19301.74    20467.81    485.83 o 
   1  14   6      150.52      102.95     29.30 o 
   2  14   6      118.34       39.17     21.48 o 
   3  14   6     1064.99      950.85     64.75 o 
   4  14   6     8187.16     8491.79    201.82 o 
   5  14   6     6451.86     6652.40    175.36 o 
   6  14   6     1918.20     1790.34     78.30 o 
   7  14   6      611.89      582.22     54.43 o 
   8  14   6     1161.56     1144.73     84.90 o 
   9  14   6     1785.77     1773.70     86.77 o 
  10  14   6     5869.77     6012.47    178.87 o 
  11  14   6      836.39      850.44     89.63 o 
  12  14   6       39.98       42.71     30.94 o 
  13  14   6      106.75       82.99     41.60 o 
   1  15   6     2127.32     2138.10     88.47 o 
   2  15   6    14851.32    15488.46    286.03 o 
   3  15   6     1294.68     1561.44     72.92 o 
   4  15   6      224.16      132.20     34.61 o 
   5  15   6      142.01       64.14     31.15 o 
   6  15   6     6685.90     6895.49    173.01 o 
   7  15   6     5093.21     5094.46    147.18 o 
   8  15   6     7916.81     8821.75    254.49 o 
   9  15   6      554.65      517.70     73.91 o 
  10  15   6      173.76      126.68     42.53 o 
  11  15   6     1122.49     1068.39     94.13 o 
  12  15   6     2758.16     2659.75    219.60 o 
   0  16   6    15352.56    16401.22    458.82 o 
   1  16   6     1213.82     1294.11     75.52 o 
   2  16   6      626.80      454.85     48.94 o 
   3  16   6      302.33      183.41     35.41 o 
   4  16   6     6141.84     6624.99    174.90 o 
   5  16   6     3864.21     3670.04    104.80 o 
   6  16   6     3269.70     3378.01    117.34 o 
   7  16   6      781.65      720.01     68.52 o 
   8  16   6      918.71      868.80    105.32 o 
   9  16   6     1271.94     1436.36    108.96 o 
  10  16   6     4565.22     4520.22    261.15 o 
  11  16   6      544.14      385.51     57.60 o 
  12  16   6        3.87       57.69     41.21 o 
   1  17   6     1409.05     1514.86     85.58 o 
   2  17   6    10160.90    10974.69    291.44 o 
   3  17   6     2802.32     2732.98     95.17 o 
   4  17   6      889.51      913.99     76.74 o 
   5  17   6      274.17      167.08     32.30 o 
   6  17   6      913.26      918.62     75.80 o 
   7  17   6     2291.52     2585.66    135.98 o 
   8  17   6     6964.78     7599.86    226.27 o 
   9  17   6      665.72      668.08    102.39 o 
  10  17   6        8.25       49.01     41.58 o 
  11  17   6       46.56       69.01     26.96 o 
   0  18   6     9293.83     9737.31    324.42 o 
   1  18   6     2927.74     3115.65    110.38 o 
   2  18   6      418.32      310.25     56.32 o 
   3  18   6        5.32        8.07     26.82 o 
   4  18   6     3687.96     3879.61    167.98 o 
   5  18   6     1488.43     1428.34    115.09 o 
   6  18   6     3162.63     3295.23    151.05 o 
   7  18   6        9.54       26.13     26.43 o 
   8  18   6      233.20      120.84     44.05 o 
   9  18   6     1357.63     1387.17    134.24 o 
  10  18   6     4749.32     4409.32    324.01 o 
  11  18   6     1283.39     1331.19    136.60 o 
   1  19   6      595.15      549.02     62.16 o 
   2  19   6     8327.87     9185.13    284.98 o 
   3  19   6     2251.40     2277.65    120.81 o 
   4  19   6     1281.96     1213.28     93.56 o 
   5  19   6        2.99      -10.26     32.01 o 
   6  19   6      878.79     1070.65     87.42 o 
   7  19   6     3762.53     3998.25    246.96 o 
   8  19   6     4445.53     4503.84    291.65 o 
   9  19   6      601.93      589.33     74.32 o 
  10  19   6       84.36       68.48     67.12 o 
   0  20   6     5599.12     5572.40    875.28 o 
   1  20   6     3171.03     3144.41    281.88 o 
   2  20   6      275.10      225.39     58.42 o 
   3  20   6       20.78       56.71     30.81 o 
   4  20   6     4187.18     4057.84    147.12 o 
   5  20   6     1030.47     1027.93     91.11 o 
   6  20   6     2962.65     2754.69    162.69 o 
   7  20   6       52.32       91.31     36.82 o 
   8  20   6      405.43      297.96     95.98 o 
   9  20   6      985.02      882.04    104.60 o 
   1  21   6     1448.22     1187.47    139.87 o 
   2  21   6     4445.45     4659.43    319.26 o 
   3  21   6      523.48      609.30     99.20 o 
   4  21   6     1385.84     1215.35    110.44 o 
   5  21   6        4.14      -21.45     30.10 o 
   6  21   6      468.84      479.02     69.56 o 
   7  21   6     1276.44     1337.15    127.75 o 
   8  21   6     2905.89     2706.70    258.84 o 
   0  22   6     3693.84     3227.61    839.08 o 
   1  22   6     1547.95     1604.94    189.66 o 
   2  22   6       99.98       57.61     50.46 o 
   3  22   6        4.02       72.63    117.45 o 
   4  22   6     2487.70     2053.79    268.06 o 
   5  22   6      939.18      853.88    130.53 o 
   6  22   6     2795.81     2892.19    244.12 o 
   7  22   6        9.24       17.83     40.65 o 
   1  23   6      746.36      655.65    138.45 o 
   2  23   6     4629.01     4826.68    395.41 o 
   3  23   6     1236.16     1316.67    177.93 o 
   4  23   6     1338.08     1234.89    164.31 o 
   5  23   6       42.56       41.36     39.52 o 
   6  23   6      899.40      907.50    129.17 o 
   0  24   6     5409.22     5710.90    733.19 o 
   1  24   6      982.59      827.40    170.21 o 
   2  24   6       85.11        7.42     73.44 o 
   3  24   6      143.66      108.92     96.02 o 
   4  24   6     2908.10     2724.48    279.01 o 
   1   0   7       49.07       82.10     40.97 o 
   2   0   7    15768.43    14731.42    327.38 o 
   3   0   7    16911.81    16853.10    433.23 o 
   4   0   7     2535.83     2315.61    137.32 o 
   5   0   7        5.75       31.68     17.16 o 
   6   0   7     7296.23     7322.91    242.20 o 
   7   0   7     5700.22     5643.68    225.13 o 
   8   0   7    12158.21    12398.85    404.99 o 
   9   0   7       54.48       56.90     51.50 o 
  10   0   7       30.18       29.72     30.46 o 
  11   0   7     1111.03     1091.89    129.87 o 
  12   0   7     4655.25     4540.85    210.15 o 
  13   0   7     4492.62     4436.65    320.02 o 
  14   0   7      786.46      822.94    137.21 o 
  15   0   7      393.01      441.65    112.81 o 
   0   1   7    19553.87    19351.36    441.27 o 
   1   1   7     1587.65     1668.85     76.67 o 
   2   1   7      712.41      661.87     40.00 o 
   3   1   7     1886.84     1937.22     82.12 o 
   4   1   7    13599.07    13477.23    230.81 o 
   5   1   7    14395.79    14222.53    286.80 o 
   6   1   7     4159.06     3988.49    117.37 o 
   7   1   7      273.55      193.50     30.44 o 
   8   1   7      403.63      362.92     47.78 o 
   9   1   7     1710.58     1810.38    115.18 o 
  10   1   7     7828.31     7799.48    255.88 o 
  11   1   7     2035.75     2308.54    156.35 o 
  12   1   7      168.50      142.89     44.28 o 
  13   1   7      279.48      193.78     46.18 o 
  14   1   7     3740.87     3923.47    209.29 o 
  15   1   7     1927.02     1873.39    142.50 o 
   1   2   7     3186.32     3371.62    114.81 o 
   2   2   7    21457.22    21093.66    315.39 o 
   3   2   7    11077.78    11296.46    254.36 o 
   4   2   7     1214.84     1057.26     74.45 o 
   5   2   7       68.66       67.36     25.32 o 
   6   2   7     6514.65     6552.87    178.96 o 
   7   2   7     4570.37     4472.55    120.51 o 
   8   2   7    10833.97    10664.65    248.46 o 
   9   2   7      459.71      507.46     93.29 o 
  10   2   7        9.05       32.59     36.00 o 
  11   2   7     1080.04      971.41     77.65 o 
  12   2   7     3564.19     3637.66    152.44 o 
  13   2   7     4976.34     5138.33    239.30 o 
  14   2   7      597.92      563.37     72.81 o 
  15   2   7       19.01       91.10     41.31 o 
   0   3   7    18132.90    17606.50    391.17 o 
   1   3   7     6665.11     6833.06    140.97 o 
   2   3   7      577.01      612.93     44.38 o 
   3   3   7      505.77      428.75     40.79 o 
   4   3   7    12786.66    13094.44    288.54 o 
   5   3   7     9101.91     9612.25    222.29 o 
   6   3   7     4863.85     5046.89    134.35 o 
   7   3   7      888.57      701.96     61.75 o 
   8   3   7     1418.09     1199.90     95.55 o 
   9   3   7     1749.18     1871.64     91.65 o 
  10   3   7     7198.35     7452.75    235.66 o 
  11   3   7     1703.23     1806.82    110.54 o 
  12   3   7      289.24      214.05     49.57 o 
  13   3   7        8.03        4.10     35.06 o 
  14   3   7     2961.71     2886.25    165.47 o 
  15   3   7     2449.97     2252.70    171.90 o 
   1   4   7      739.94      810.12     50.44 o 
   2   4   7    13751.09    13549.55    265.44 o 
   3   4   7     9415.23     9400.74    259.70 o 
   4   4   7     1730.70     1759.49     95.23 o 
   5   4   7      487.00      406.57     50.39 o 
   6   4   7     1726.43     1722.15     86.37 o 
   7   4   7     4791.39     5182.20    131.20 o 
   8   4   7     9340.80     9601.83    208.42 o 
   9   4   7     1904.92     1942.16    108.98 o 
  10   4   7      532.86      392.23     51.11 o 
  11   4   7       27.37       56.07     35.62 o 
  12   4   7     7043.93     7240.45    425.23 o 
  13   4   7     2610.53     2682.59    150.15 o 
  14   4   7     1009.36     1007.28    101.75 o 
   0   5   7    18505.79    17873.47    423.13 o 
   1   5   7     6990.51     6607.62    117.28 o 
   2   5   7     4080.23     4011.48    120.84 o 
   3   5   7      423.34      508.18     54.80 o 
   4   5   7     4792.55     4796.52    109.56 o 
   5   5   7     6839.36     7125.10    185.86 o 
   6   5   7     9642.68     9935.36    205.35 o 
   7   5   7      283.03      230.89     45.22 o 
   8   5   7     2420.42     2270.36     91.64 o 
   9   5   7     2145.00     2296.80    107.82 o 
  10   5   7     8668.61     9047.37    211.42 o 
  11   5   7     3208.50     3038.35    125.68 o 
  12   5   7      267.82      127.23     48.74 o 
  13   5   7       25.27       39.76     35.39 o 
  14   5   7     2767.75     2691.80    169.74 o 
   1   6   7       38.86       16.39     21.75 o 
   2   6   7    16198.09    16284.33    280.39 o 
   3   6   7     9245.35     9338.63    214.62 o 
   4   6   7     7802.97     7947.86    219.13 o 
   5   6   7      448.57      443.52     51.47 o 
   6   6   7      796.38      750.96     77.00 o 
   7   6   7    10260.96    10762.47    232.80 o 
   8   6   7     8034.98     8311.07    187.06 o 
   9   6   7     1365.53     1567.07    102.90 o 
  10   6   7     1616.47     1419.33     94.46 o 
  11   6   7      400.31      346.57     60.57 o 
  12   6   7     5901.80     6448.74    292.84 o 
  13   6   7     1659.11     1531.87    107.50 o 
  14   6   7       73.84       88.52     39.18 o 
   0   7   7    19054.68    19557.56    441.11 o 
   1   7   7     7629.84     7574.65    155.76 o 
   2   7   7      986.49      753.25     52.19 o 
   3   7   7      211.14      124.64     39.94 o 
   4   7   7     7913.45     7947.42    204.23 o 
   5   7   7     8137.44     8179.31    178.12 o 
   6   7   7    11696.97    11242.23    313.25 o 
   7   7   7      287.10      219.47     43.13 o 
   8   7   7     3009.30     3121.54    105.55 o 
   9   7   7     5100.12     4806.69    147.78 o 
  10   7   7     7606.84     7927.36    270.64 o 
  11   7   7     1965.30     1908.33    103.73 o 
  12   7   7      164.00      109.33     35.50 o 
  13   7   7      122.53       82.41     35.53 o 
  14   7   7     1215.22     1135.28     91.55 o 
   1   8   7     1174.27     1135.23     57.01 o 
   2   8   7    12264.94    13077.36    260.15 o 
   3   8   7     6388.99     6845.12    199.74 o 
   4   8   7     3590.31     3545.80    102.98 o 
   5   8   7      164.53      142.76     44.82 o 
   6   8   7     4051.56     4027.71    126.68 o 
   7   8   7     6877.84     7312.17    180.75 o 
   8   8   7     7391.87     7596.49    203.56 o 
   9   8   7     1268.30     1260.39     73.16 o 
  10   8   7      766.53      660.65     63.49 o 
  11   8   7       60.26       61.61     35.24 o 
  12   8   7     4032.24     4333.38    213.98 o 
  13   8   7     1627.59     1734.78    139.92 o 
  14   8   7      608.90      482.93     73.49 o 
   0   9   7    15224.60    15640.53    392.13 o 
   1   9   7     5417.29     5421.80     98.22 o 
   2   9   7       57.17       25.78     18.47 o 
   3   9   7      365.65      318.52     62.08 o 
   4   9   7     5956.98     5915.70    149.06 o 
   5   9   7     3709.93     4029.47    143.50 o 
   6   9   7     6663.19     6427.01    164.90 o 
   7   9   7      249.88      199.07     58.69 o 
   8   9   7     1956.46     1988.49     94.88 o 
   9   9   7     2547.66     2496.97    101.98 o 
  10   9   7     6274.35     6672.70    188.17 o 
  11   9   7     2144.02     2273.16    106.93 o 
  12   9   7      160.61       88.15     43.22 o 
  13   9   7       40.18       55.60     35.60 o 
  14   9   7     2233.11     2029.77    189.55 o 
   1  10   7      681.24      705.91     56.92 o 
   2  10   7    10404.84    10461.22    237.90 o 
   3  10   7     7173.27     7339.70    170.90 o 
   4  10   7     3657.26     3553.55    112.43 o 
   5  10   7       24.86       -8.25     36.85 o 
   6  10   7     3067.69     2988.71    144.32 o 
   7  10   7     6495.61     6633.35    180.50 o 
   8  10   7     7314.87     7285.41    183.30 o 
   9  10   7      460.48      404.12     52.58 o 
  10  10   7      693.22      567.95     66.46 o 
  11  10   7      257.39      195.54     37.40 o 
  12  10   7     4184.31     4064.87    236.14 o 
  13  10   7     2128.83     2109.62    165.81 o 
   0  11   7     7181.28     7530.53    214.73 o 
   1  11   7     2248.09     2138.67     90.83 o 
   2  11   7       14.75        7.50     13.20 o 
   3  11   7      104.68       82.12     33.27 o 
   4  11   7     5032.61     5158.93    151.67 o 
   5  11   7     9392.73    10267.56    273.33 o 
   6  11   7     6685.24     6644.94    186.79 o 
   7  11   7      426.66      391.79     52.27 o 
   8  11   7     1727.36     1651.09    103.07 o 
   9  11   7     1343.12     1496.18     84.76 o 
  10  11   7     5289.72     5334.82    147.18 o 
  11  11   7     1429.35     1398.34     89.87 o 
  12  11   7        2.53       38.56     31.26 o 
  13  11   7       83.24       57.30     40.93 o 
   1  12   7      217.41      208.15     43.76 o 
   2  12   7     7188.44     7876.11    180.01 o 
   3  12   7     8559.08     8891.13    208.07 o 
   4  12   7      696.82      613.19     69.26 o 
   5  12   7      255.32      153.70     39.85 o 
   6  12   7     3563.42     3502.61    126.06 o 
   7  12   7     1637.78     1687.42     87.97 o 
   8  12   7    10431.37    10859.14    250.94 o 
   9  12   7      701.92      601.12     60.70 o 
  10  12   7        2.92       18.03     32.68 o 
  11  12   7      353.11      333.80     53.98 o 
  12  12   7     3866.09     3701.02    218.77 o 
  13  12   7     3266.78     3423.80    269.56 o 
   0  13   7     8166.19     8231.02    287.25 o 
   1  13   7      568.95      593.53     48.19 o 
   2  13   7      336.38      318.70     50.79 o 
   3  13   7      447.57      349.62     42.04 o 
   4  13   7     6772.85     7246.71    199.10 o 
   5  13   7     7631.09     7917.94    229.11 o 
   6  13   7     4159.83     4403.85    144.31 o 
   7  13   7      596.54      605.57     60.65 o 
   8  13   7      497.19      392.40     56.86 o 
   9  13   7      566.74      632.55     60.04 o 
  10  13   7     3066.36     3033.82    117.03 o 
  11  13   7     1388.61     1482.96    133.70 o 
  12  13   7      144.94       97.98     40.15 o 
   1  14   7     1010.24      980.63     69.72 o 
   2  14   7    14363.54    15013.10    359.93 o 
   3  14   7     4966.35     5331.93    167.30 o 
   4  14   7     1008.03      835.89     67.23 o 
   5  14   7       41.31       43.13     32.38 o 
   6  14   7     1744.58     1684.51     96.56 o 
   7  14   7     2673.13     2692.77     96.58 o 
   8  14   7     4511.51     4522.39    139.36 o 
   9  14   7       80.01       81.21     41.63 o 
  10  14   7       21.83       25.85     38.02 o 
  11  14   7      765.56      800.54     89.47 o 
  12  14   7     1944.32     1917.56    134.42 o 
   0  15   7    19399.40    19437.34    640.75 o 
   1  15   7     2481.16     2842.36    139.65 o 
   2  15   7     2237.48     1991.53     83.42 o 
   3  15   7     2214.08     2021.99     80.04 o 
   4  15   7     6131.24     6544.07    184.96 o 
   5  15   7     5495.29     5619.83    173.96 o 
   6  15   7     1915.26     2071.33     99.56 o 
   7  15   7      226.63      115.52     33.90 o 
   8  15   7      559.00      436.64     54.48 o 
   9  15   7     1294.86     1267.03    105.98 o 
  10  15   7     2278.79     2287.98    162.14 o 
  11  15   7      730.36      646.59     78.03 o 
   1  16   7     1223.53     1198.26     72.21 o 
   2  16   7     8593.82     9226.89    260.02 o 
   3  16   7     5283.74     5712.63    156.22 o 
   4  16   7      672.51      591.18     58.86 o 
   5  16   7        7.31       33.20     25.76 o 
   6  16   7     2039.04     2099.52    155.81 o 
   7  16   7     2266.00     2442.48    129.49 o 
   8  16   7     3695.83     3707.01    199.97 o 
   9  16   7      201.16      154.83     53.59 o 
  10  16   7      123.40      109.55     40.47 o 
  11  16   7      327.60      196.62     50.85 o 
   0  17   7     7559.38     7881.88    444.92 o 
   1  17   7     2454.69     2710.68    102.70 o 
   2  17   7      765.69      652.69     58.34 o 
   3  17   7       33.62       43.89     28.56 o 
   4  17   7     3514.71     3734.02    131.88 o 
   5  17   7     3837.14     3872.35    184.01 o 
   6  17   7     1895.99     1812.89    104.47 o 
   7  17   7      168.58       77.21     42.14 o 
   8  17   7      468.04      328.69     69.65 o 
   9  17   7      772.43      821.81     92.92 o 
  10  17   7     5506.88     5886.09    296.58 o 
   1  18   7       31.93       15.32     20.25 o 
   2  18   7     3859.28     4095.39    154.41 o 
   3  18   7     3767.35     3708.55    143.11 o 
   4  18   7     1450.32     1152.17     90.13 o 
   5  18   7       41.49       53.22     37.10 o 
   6  18   7     1718.53     1950.31    118.95 o 
   7  18   7     2486.95     2831.45    174.23 o 
   8  18   7     3412.10     3219.00    192.02 o 
   9  18   7      633.22      656.05     74.37 o 
   0  19   7     5707.29     6154.79    418.79 o 
   1  19   7     2796.71     2931.34    138.57 o 
   2  19   7      521.48      349.59     59.33 o 
   3  19   7        4.69       31.83     32.72 o 
   4  19   7     3243.24     3113.10    150.45 o 
   5  19   7     1848.88     1750.55    112.98 o 
   6  19   7     1277.68     1222.40    112.88 o 
   7  19   7       12.26       37.17     33.39 o 
   8  19   7      312.38      437.03     66.44 o 
   9  19   7      989.48      962.03    101.87 o 
   1  20   7      274.93      153.12     97.90 o 
   2  20   7     4466.71     5034.84    323.62 o 
   3  20   7     2019.26     1937.40    127.10 o 
   4  20   7     1002.65      953.17    100.48 o 
   5  20   7       10.96       39.69     34.84 o 
   6  20   7      999.47     1024.86    105.51 o 
   7  20   7     2379.33     2306.63    162.35 o 
   8  20   7     2208.70     2181.11    185.71 o 
   0  21   7     2181.35     1657.19    525.23 o 
   1  21   7     1512.44     1508.00    265.53 o 
   2  21   7      193.67       63.77     62.66 o 
   3  21   7       23.10       -0.76     65.29 o 
   4  21   7     2703.15     2555.17    261.83 o 
   5  21   7      968.94     1042.41    214.97 o 
   6  21   7     2314.92     2139.57    170.47 o 
   7  21   7       37.95       15.87     36.39 o 
   1  22   7      309.79      137.48     76.64 o 
   2  22   7     3471.64     2936.11    614.62 o 
   3  22   7     1253.56     1546.03    205.09 o 
   4  22   7     1216.56     1297.33    184.09 o 
   5  22   7       19.29       -8.39     47.73 o 
   0  23   7     1642.71     1593.77    479.19 o 
   1  23   7     1130.69     1088.17    283.54 o 
   2  23   7       52.78      -11.27     41.59 o 
   3  23   7       55.01      106.10     73.77 o 
   0   0   8     9000.25     9106.84    356.77 o 
   1   0   8     3476.55     3560.49    148.24 o 
   2   0   8     3656.02     3358.93    142.99 o 
   3   0   8     1173.89     1353.61    189.90 o 
   4   0   8     7322.39     7016.14    223.36 o 
   5   0   8    14287.44    14165.64    363.45 o 
   6   0   8     8649.14     8435.62    353.37 o 
   7   0   8      407.67      274.33     60.90 o 
   8   0   8      726.53      565.85     97.74 o 
   9   0   8      380.90      428.28    103.70 o 
  10   0   8     3526.07     3593.92    193.25 o 
  11   0   8     2422.50     2849.39    274.83 o 
  12   0   8        4.52        4.83     50.84 o 
  13   0   8      208.05      155.62     72.83 o 
  14   0   8     3470.25     4011.65    279.22 o 
   1   1   8     1410.81     1513.29     85.79 o 
   2   1   8     7757.51     7629.54    186.67 o 
   3   1   8    17284.68    18019.95    321.84 o 
   4   1   8     5505.60     5439.44    146.01 o 
   5   1   8      161.66      103.85     32.90 o 
   6   1   8     5289.38     5364.27    128.17 o 
   7   1   8     2516.65     2618.70    132.98 o 
   8   1   8     4831.60     5052.43    201.06 o 
   9   1   8     1180.40     1282.95    106.26 o 
  10   1   8       47.08       33.79     33.24 o 
  11   1   8     1538.52     1451.89    101.49 o 
  12   1   8     3168.50     3109.55    239.48 o 
  13   1   8     3607.08     3309.78    258.77 o 
  14   1   8      547.49      580.93     81.23 o 
   0   2   8    16391.41    15972.34    493.00 o 
   1   2   8     4169.17     4038.57     99.52 o 
   2   2   8     1437.80     1375.76     85.97 o 
   3   2   8     2232.46     1933.37     86.13 o 
   4   2   8     8291.29     8574.15    185.12 o 
   5   2   8    12972.21    13208.90    271.38 o 
   6   2   8     4948.15     4854.15    146.78 o 
   7   2   8      293.67      274.43     48.89 o 
   8   2   8      639.09      761.76     80.45 o 
   9   2   8     1528.36     1643.07    118.20 o 
  10   2   8     2998.29     3124.12    130.70 o 
  11   2   8     1789.59     1808.52    104.43 o 
  12   2   8       35.35       88.21     32.80 o 
  13   2   8       32.74       72.28     37.75 o 
  14   2   8     2924.58     2977.33    183.27 o 
   1   3   8     1945.14     1954.44     80.70 o 
   2   3   8    10857.46    11028.87    215.42 o 
   3   3   8     6939.52     7075.12    151.73 o 
   4   3   8     1872.96     1831.56     80.32 o 
   5   3   8      405.60      362.20     64.51 o 
   6   3   8     6473.44     6577.03    168.98 o 
   7   3   8     4743.21     4797.08    154.85 o 
   8   3   8     3946.09     3938.51    138.61 o 
   9   3   8     1306.56     1410.15    110.78 o 
  10   3   8       54.96       87.30     36.41 o 
  11   3   8      300.49      264.41     48.90 o 
  12   3   8     3879.10     3910.01    215.19 o 
  13   3   8     4379.27     4466.66    241.42 o 
  14   3   8      889.94     1016.64    119.56 o 
   0   4   8     7587.91     7597.04    237.14 o 
   1   4   8     3920.63     3966.56     83.92 o 
   2   4   8      243.28      311.97     56.40 o 
   3   4   8      154.12      142.57     33.55 o 
   4   4   8     7876.16     7755.95    178.45 o 
   5   4   8     3571.84     3511.56    136.28 o 
   6   4   8     3081.15     3125.27    126.37 o 
   7   4   8      420.16      343.87     49.91 o 
   8   4   8     3820.40     3649.58    231.15 o 
   9   4   8     2927.44     3180.19    146.06 o 
  10   4   8     6220.79     6094.27    205.97 o 
  11   4   8     4330.93     4533.55    151.49 o 
  12   4   8      132.01       97.87     50.20 o 
  13   4   8      110.62       79.68     37.39 o 
   1   5   8       74.02       69.55     23.72 o 
   2   5   8     6203.42     6144.42    128.65 o 
   3   5   8     8574.72     8516.29    180.05 o 
   4   5   8     4956.60     4606.85    135.93 o 
   5   5   8      216.25      182.02     57.71 o 
   6   5   8     6680.12     6294.57    165.34 o 
   7   5   8     7308.34     8076.88    206.08 o 
   8   5   8     5758.35     5707.94    174.42 o 
   9   5   8      623.01      786.82     97.88 o 
  10   5   8      231.88      239.02     57.60 o 
  11   5   8      298.63      269.03     56.83 o 
  12   5   8     3848.29     3538.58    221.54 o 
  13   5   8     2786.10     2506.04    254.27 o 
   0   6   8     4365.96     4383.51    150.64 o 
   1   6   8     9463.17     9899.60    226.37 o 
   2   6   8     1710.51     1675.35     56.62 o 
   3   6   8      617.63      598.42     63.68 o 
   4   6   8     5454.21     5087.35    138.96 o 
   5   6   8     7918.37     8146.01    195.58 o 
   6   6   8     5921.79     5837.40    168.53 o 
   7   6   8       76.74       78.86     38.96 o 
   8   6   8     2812.13     2732.43    107.21 o 
   9   6   8     3981.27     4177.68    175.79 o 
  10   6   8     5412.36     5568.75    163.49 o 
  11   6   8     2642.01     2569.97    132.59 o 
  12   6   8      129.63       86.19     26.66 o 
  13   6   8      562.82      505.89     67.08 o 
   1   7   8     1444.05     1398.56     59.63 o 
   2   7   8     6903.28     7088.57    184.58 o 
   3   7   8     8688.64     8756.10    200.74 o 
   4   7   8     6360.47     6021.53    170.11 o 
   5   7   8       23.56       36.42     33.37 o 
   6   7   8     3729.67     3673.77    123.56 o 
   7   7   8     9332.29     9890.83    248.98 o 
   8   7   8     3875.88     3753.81    129.66 o 
   9   7   8     1641.88     1718.81     83.14 o 
  10   7   8       69.36      130.11     70.82 o 
  11   7   8      110.90      112.47     44.24 o 
  12   7   8     2836.35     2883.89    189.07 o 
  13   7   8      934.58      920.97     95.21 o 
   0   8   8     8366.69     8144.87    235.03 o 
   1   8   8     5842.92     5723.75    129.01 o 
   2   8   8      514.27      427.98     59.28 o 
   3   8   8        8.78       35.83     39.59 o 
   4   8   8     5925.25     5982.01    152.34 o 
   5   8   8     7811.00     8496.78    197.19 o 
   6   8   8     3324.50     3366.87    134.91 o 
   7   8   8       63.37       71.62     33.53 o 
   8   8   8     1552.02     1452.84     98.61 o 
   9   8   8     3183.51     3250.79    116.07 o 
  10   8   8     4703.45     4830.06    139.30 o 
  11   8   8     1771.90     1764.82    109.37 o 
  12   8   8      426.01      251.61     72.71 o 
  13   8   8        4.94       29.06     25.17 o 
   1   9   8     2442.71     2442.76     81.15 o 
   2   9   8     8524.63     8758.70    203.70 o 
   3   9   8     4673.52     4974.66    143.25 o 
   4   9   8     3398.10     3203.39    115.03 o 
   5   9   8      160.49       77.85     39.22 o 
   6   9   8     2780.78     2628.69    109.50 o 
   7   9   8     6977.01     7273.07    248.27 o 
   8   9   8     2670.11     2620.63    110.18 o 
   9   9   8      837.02      742.79     64.87 o 
  10   9   8      153.02      117.48     44.33 o 
  11   9   8      138.72      103.93     39.02 o 
  12   9   8     3033.58     3102.74    213.25 o 
   0  10   8     9202.07     9153.21    262.92 o 
   1  10   8     3715.82     3846.43    121.62 o 
   2  10   8      951.53      803.77     59.97 o 
   3  10   8       65.43       78.16     28.62 o 
   4  10   8     5526.83     5345.03    172.37 o 
   5  10   8     6643.01     7220.66    205.08 o 
   6  10   8     5118.55     5099.59    192.94 o 
   7  10   8      229.32      253.74     45.70 o 
   8  10   8      912.72      898.68     70.51 o 
   9  10   8     2012.21     2029.57     91.80 o 
  10  10   8     2982.06     2823.48    113.98 o 
  11  10   8     1428.66     1322.99    111.99 o 
  12  10   8       68.36       37.86     29.97 o 
   1  11   8      763.02      831.97     61.29 o 
   2  11   8     4948.68     5112.34    154.48 o 
   3  11   8     5904.41     6251.47    188.27 o 
   4  11   8     3796.21     3754.06    157.25 o 
   5  11   8       58.27       81.73     32.02 o 
   6  11   8     3722.13     3604.28    154.83 o 
   7  11   8     4934.38     4990.72    169.83 o 
   8  11   8     3157.92     3163.40    187.43 o 
   9  11   8      633.79      535.34     59.65 o 
  10  11   8      404.18      296.98     50.60 o 
  11  11   8      768.76      767.25    110.27 o 
  12  11   8     2915.42     2910.34    184.18 o 
   0  12   8     5072.26     5303.67    376.82 o 
   1  12   8      340.58      402.89     51.36 o 
   2  12   8     1126.78     1084.02     78.61 o 
   3  12   8      404.79      435.50     52.43 o 
   4  12   8     5526.05     5390.54    172.24 o 
   5  12   8     7639.45     8404.53    204.99 o 
   6  12   8     4877.18     4767.89    138.04 o 
   7  12   8      523.42      469.05     55.88 o 
   8  12   8     1277.38     1144.41     80.09 o 
   9  12   8      998.47     1060.31     75.17 o 
  10  12   8     2782.91     2660.72    133.66 o 
  11  12   8     2253.64     2561.71    165.76 o 
   1  13   8      377.74      326.22     52.68 o 
   2  13   8     5218.96     4969.50    174.11 o 
   3  13   8     5955.58     6706.56    248.06 o 
   4  13   8     2540.70     2551.67    100.62 o 
   5  13   8        4.53       25.20     30.13 o 
   6  13   8     3895.52     3704.97    125.39 o 
   7  13   8     1962.61     1994.46    102.91 o 
   8  13   8     2566.28     2640.10    117.03 o 
   9  13   8      520.72      411.68     53.91 o 
  10  13   8       45.58       49.23     34.73 o 
  11  13   8      148.39      140.94     56.81 o 
   0  14   8     8731.14     8951.45    517.07 o 
   1  14   8     3817.13     3996.76    141.39 o 
   2  14   8      705.17      568.27     61.65 o 
   3  14   8     2368.04     2182.79     95.49 o 
   4  14   8     4302.84     4522.53    129.86 o 
   5  14   8     4280.62     4445.62    166.02 o 
   6  14   8     2464.37     2535.70    107.52 o 
   7  14   8      510.72      452.72     53.56 o 
   8  14   8      213.58      136.50     39.11 o 
   9  14   8      328.42      460.04     67.93 o 
  10  14   8     1493.51     1442.64    134.10 o 
   1  15   8     1995.63     2006.55     92.46 o 
   2  15   8     4869.18     4985.70    161.53 o 
   3  15   8     8021.25     8172.50    235.67 o 
   4  15   8      856.04      793.08     68.43 o 
   5  15   8       26.50        9.37     27.98 o 
   6  15   8     2841.67     2831.85    139.35 o 
   7  15   8     1619.05     1759.94    114.82 o 
   8  15   8     2612.38     2464.35    141.11 o 
   9  15   8       25.96       40.61     33.10 o 
  10  15   8       54.42      134.79     51.00 o 
   0  16   8     3278.71     3400.51    263.71 o 
   1  16   8     2911.72     3112.41    118.14 o 
   2  16   8      203.70      117.01     40.22 o 
   3  16   8      483.49      397.93     96.91 o 
   4  16   8     2801.68     2895.99    125.68 o 
   5  16   8     4340.59     4610.46    207.29 o 
   6  16   8     1693.42     1757.74    142.15 o 
   7  16   8       37.18       26.07     36.40 o 
   8  16   8     1107.89     1014.44    131.87 o 
   9  16   8     1237.67     1466.54    118.08 o 
   1  17   8      216.77       97.65     33.96 o 
   2  17   8     2255.03     2164.75    118.53 o 
   3  17   8     3318.72     3540.91    178.17 o 
   4  17   8     1524.52     1565.30    100.43 o 
   5  17   8      240.04      231.98     63.60 o 
   6  17   8     3187.87     3419.02    199.35 o 
   7  17   8     1491.50     1590.32    138.89 o 
   8  17   8     3200.32     2692.81    235.00 o 
   9  17   8     1312.62     1115.09    139.43 o 
   0  18   8     3236.17     3468.57    169.83 o 
   1  18   8     1741.21     1983.77    108.91 o 
   2  18   8      772.49      883.02     84.50 o 
   3  18   8       14.41        8.98     54.62 o 
   4  18   8     2286.89     2238.55    137.23 o 
   5  18   8     3342.65     3697.01    205.04 o 
   6  18   8     1587.44     1469.68    144.56 o 
   7  18   8       21.20       95.48     39.14 o 
   8  18   8      881.66      976.47    110.10 o 
   1  19   8      213.59      137.23     56.38 o 
   2  19   8     3285.04     3175.44    254.27 o 
   3  19   8     3574.13     3813.04    227.74 o 
   4  19   8     1625.50     1542.06    146.03 o 
   5  19   8      110.30       33.28     33.51 o 
   6  19   8     1743.15     1742.18    123.08 o 
   7  19   8     1686.78     1742.89    172.11 o 
   0  20   8     3807.61     3580.14    438.32 o 
   1  20   8     2570.49     2748.09    262.31 o 
   2  20   8      309.34      123.53     52.26 o 
   3  20   8        5.50       44.28     45.38 o 
   4  20   8     2607.80     2621.05    250.80 o 
   5  20   8     1425.38     1464.91    186.67 o 
   6  20   8     1067.47      665.54    190.78 o 
   1  21   8      252.62      172.16     92.16 o 
   2  21   8     3262.53     3223.14    414.72 o 
   3  21   8     1806.41     1791.78    258.91 o 
   4  21   8     1242.13     1156.92    214.83 o 
   0  22   8     2694.31     3299.09    428.69 o 
   1  22   8     1145.54     1175.36    189.94 o 
   1   0   9     1739.71     1726.54    126.77 o 
   2   0   9     1839.85     1775.07    157.47 o 
   3   0   9     7801.33     7944.53    248.90 o 
   4   0   9     2915.95     2693.50    181.02 o 
   5   0   9        1.33       65.26     52.46 o 
   6   0   9     6040.16     5738.13    380.90 o 
   7   0   9     1823.95     1977.19    183.51 o 
   8   0   9     4718.27     4401.46    227.27 o 
   9   0   9     1152.88     1238.60    149.18 o 
  10   0   9       57.06       74.47     49.18 o 
  11   0   9     2472.22     2640.43    263.72 o 
  12   0   9     3598.60     3757.08    300.42 o 
   0   1   9     1592.73     1562.05    107.44 o 
   1   1   9     5620.06     5768.28    157.94 o 
   2   1   9      869.41      851.57     61.20 o 
   3   1   9     1620.66     1611.30     73.83 o 
   4   1   9     4235.01     4182.10    160.36 o 
   5   1   9     7603.17     7838.67    246.28 o 
   6   1   9     5559.34     5587.11    207.27 o 
   7   1   9      871.40      797.10     85.18 o 
   8   1   9     2510.60     2459.82    131.26 o 
   9   1   9     1351.29     1544.39    116.43 o 
  10   1   9     1977.97     1900.47    135.24 o 
  11   1   9     3191.94     3167.90    221.44 o 
  12   1   9       74.66       33.71     45.42 o 
   1   2   9     5719.96     5882.35    247.23 o 
   2   2   9     4566.62     4366.14    115.33 o 
   3   2   9     8249.12     8420.53    196.92 o 
   4   2   9     3211.13     2993.42    110.46 o 
   5   2   9        0.45       11.37     35.47 o 
   6   2   9     3998.30     3879.94    159.64 o 
   7   2   9     2313.90     2509.87    142.96 o 
   8   2   9     2418.04     2231.04    119.93 o 
   9   2   9     1071.38      986.28     91.76 o 
  10   2   9       47.83       52.20     39.34 o 
  11   2   9     1550.70     1555.44    112.13 o 
  12   2   9     2704.23     2729.51    173.70 o 
   0   3   9    12520.09    12620.02    340.32 o 
   1   3   9     4976.26     5033.11    125.76 o 
   2   3   9      873.65      717.82     71.99 o 
   3   3   9     1100.44     1036.50     78.45 o 
   4   3   9     4776.86     4768.36    164.09 o 
   5   3   9     6975.22     7114.86    224.90 o 
   6   3   9     3267.91     3271.33    159.30 o 
   7   3   9      334.82      298.26     69.57 o 
   8   3   9     1077.59     1131.79    108.06 o 
   9   3   9     2465.48     2545.05    121.34 o 
  10   3   9     1983.61     2092.53    126.77 o 
  11   3   9     2020.64     2256.07    153.83 o 
  12   3   9       35.69       34.03     36.42 o 
   1   4   9     2451.92     2559.45    103.85 o 
   2   4   9     8454.12     8304.16    194.80 o 
   3   4   9     4206.40     4335.78    135.49 o 
   4   4   9     4882.18     4974.47    162.60 o 
   5   4   9       14.34       26.52     20.32 o 
   6   4   9     5856.57     5782.50    200.54 o 
   7   4   9     6409.33     7135.69    209.49 o 
   8   4   9     2039.93     2160.75    117.10 o 
   9   4   9     2619.43     2642.65    121.89 o 
  10   4   9      113.45       76.30     38.50 o 
  11   4   9      926.91      931.29     97.61 o 
  12   4   9     1569.13     1415.66    124.60 o 
   0   5   9     6419.45     6243.12    221.64 o 
   1   5   9     3840.64     4302.12    143.66 o 
   2   5   9     1612.26     1679.31     88.70 o 
   3   5   9      251.88      217.68     36.50 o 
   4   5   9     6818.88     6832.23    187.13 o 
   5   5   9     5409.35     5389.71    164.78 o 
   6   5   9     3188.95     3022.64    120.39 o 
   7   5   9      497.29      571.49     74.89 o 
   8   5   9     1231.85     1326.22    108.60 o 
   9   5   9     2563.59     2696.64    134.77 o 
  10   5   9     3194.29     2959.09    184.46 o 
  11   5   9     3532.27     3570.11    246.86 o 
  12   5   9       53.88       91.45     50.89 o 
   1   6   9     2241.64     2267.71     83.75 o 
   2   6   9     3363.23     3338.84    118.65 o 
   3   6   9     7289.03     7254.65    219.91 o 
   4   6   9     4419.03     4134.64    131.19 o 
   5   6   9        4.73       11.29     29.21 o 
   6   6   9     4830.53     4777.98    154.89 o 
   7   6   9     6985.48     7586.55    213.45 o 
   8   6   9     1597.56     1668.74     95.51 o 
   9   6   9     4348.13     4401.83    251.95 o 
  10   6   9       15.03       26.66     36.88 o 
  11   6   9      626.85      569.38     71.19 o 
  12   6   9     2197.32     1987.48    134.77 o 
   0   7   9     2923.43     2985.80    146.62 o 
   1   7   9     5547.24     5815.24    178.64 o 
   2   7   9     2061.97     1874.23    108.34 o 
   3   7   9       26.64       55.79     37.40 o 
   4   7   9     4306.05     4292.31    138.69 o 
   5   7   9     6264.46     6612.81    174.13 o 
   6   7   9     1027.79      931.66     69.65 o 
   7   7   9      210.04      222.96     52.38 o 
   8   7   9      794.25      688.53     64.94 o 
   9   7   9     2936.74     2876.40    135.10 o 
  10   7   9     3598.52     3431.21    208.98 o 
  11   7   9     1812.64     1888.78    131.76 o 
  12   7   9      362.69      290.95     58.91 o 
   1   8   9     2549.05     2556.64    103.64 o 
   2   8   9     5252.97     5200.19    167.73 o 
   3   8   9     3831.34     3970.98    109.82 o 
   4   8   9     1805.71     1786.51    100.57 o 
   5   8   9        2.57       27.98     37.52 o 
   6   8   9     2303.65     2450.85    149.35 o 
   7   8   9     5377.28     5678.42    204.45 o 
   8   8   9     1165.14     1117.57     90.21 o 
   9   8   9     1886.66     1875.82    116.25 o 
  10   8   9       22.04       -1.90     35.43 o 
  11   8   9      456.68      412.23     63.91 o 
   0   9   9     3315.52     3437.68    181.66 o 
   1   9   9     4739.37     4597.77    153.14 o 
   2   9   9      777.90      628.71     70.52 o 
   3   9   9      240.97      241.45     37.99 o 
   4   9   9     6154.67     6187.04    184.12 o 
   5   9   9     3634.74     3929.50    109.93 o 
   6   9   9     1316.26     1340.79     84.12 o 
   7   9   9      353.98      294.22     48.72 o 
   8   9   9      876.53      932.54     84.01 o 
   9   9   9     2817.98     3011.80    169.97 o 
  10   9   9     2635.00     2518.31    151.41 o 
  11   9   9     1918.05     1851.43    144.53 o 
   1  10   9     1925.62     1832.53    119.40 o 
   2  10   9     4475.16     4575.85    144.78 o 
   3  10   9     4335.15     4472.98    134.40 o 
   4  10   9     1414.33     1299.87     84.84 o 
   5  10   9      115.54       86.03     38.23 o 
   6  10   9     2963.90     2959.32    135.91 o 
   7  10   9     4303.75     4619.96    133.98 o 
   8  10   9     2089.51     1842.22    112.11 o 
   9  10   9      781.07      758.76     77.34 o 
  10  10   9        3.36       59.90     39.31 o 
  11  10   9     1023.78     1161.38    112.07 o 
   0  11   9     1821.15     1749.26    132.86 o 
   1  11   9     3444.30     3260.63    120.27 o 
   2  11   9     1126.40      949.74     74.47 o 
   3  11   9      302.89      241.36     54.76 o 
   4  11   9     5649.85     5854.75    174.73 o 
   5  11   9     5800.40     6111.11    228.73 o 
   6  11   9     2616.40     2491.40    129.80 o 
   7  11   9      422.16      344.92     51.98 o 
   8  11   9      978.81      942.20     73.40 o 
   9  11   9     2235.84     2058.56    156.84 o 
  10  11   9     1904.37     1728.02    124.36 o 
   1  12   9     1790.13     1976.97    122.54 o 
   2  12   9     3331.76     3336.76    117.78 o 
   3  12   9     3968.74     4118.52    139.66 o 
   4  12   9     3902.64     3862.63    178.59 o 
   5  12   9        6.00       24.05     24.78 o 
   6  12   9     4200.92     3968.78    172.99 o 
   7  12   9     1407.92     1305.29     87.76 o 
   8  12   9     1375.89     1311.47    102.11 o 
   9  12   9      994.91      901.53     85.99 o 
  10  12   9      300.71      163.06     47.97 o 
   0  13   9     3719.64     3565.44    199.90 o 
   1  13   9     2973.76     3056.38    132.41 o 
   2  13   9      636.55      574.75     73.32 o 
   3  13   9      710.44      661.47     76.43 o 
   4  13   9     4137.35     4014.76    156.37 o 
   5  13   9     4678.64     4803.41    203.57 o 
   6  13   9     1978.90     1894.70    103.96 o 
   7  13   9      545.86      527.92     62.37 o 
   8  13   9      675.73      707.77     72.69 o 
   9  13   9      569.13      451.95     80.04 o 
   1  14   9     3148.22     3232.70    128.37 o 
   2  14   9     1847.35     1914.72    110.10 o 
   3  14   9     5305.26     5642.12    146.82 o 
   4  14   9     1502.15     1579.11    120.17 o 
   5  14   9       37.83       50.67     32.09 o 
   6  14   9     3195.04     3131.39    160.61 o 
   7  14   9     1446.50     1356.43    104.35 o 
   8  14   9     1785.16     1528.59    118.40 o 
   9  14   9      513.60      473.03     79.05 o 
   0  15   9     2180.62     2308.02    168.58 o 
   1  15   9     2652.68     2860.11    109.72 o 
   2  15   9      107.14      167.10     56.53 o 
   3  15   9     1728.24     1647.09    104.74 o 
   4  15   9     1523.39     1585.28    101.61 o 
   5  15   9     4240.35     4046.18    214.39 o 
   6  15   9     2321.18     2205.21    166.81 o 
   7  15   9      307.19      238.56     66.64 o 
   8  15   9      354.00      189.08     59.80 o 
   1  16   9     1753.70     1751.35    102.09 o 
   2  16   9     1729.30     1752.37    106.16 o 
   3  16   9     2477.47     2557.57    142.72 o 
   4  16   9     1689.29     1625.14    116.31 o 
   5  16   9       83.01       18.10     35.93 o 
   6  16   9     1545.40     1386.72    153.76 o 
   7  16   9     2293.07     2342.71    158.41 o 
   0  17   9     3486.18     3525.63    259.30 o 
   1  17   9      985.27     1163.21     87.60 o 
   2  17   9     1262.24     1160.09     82.92 o 
   3  17   9      233.42      168.19     44.13 o 
   4  17   9     1153.27     1077.34    129.38 o 
   5  17   9     2703.58     2930.69    238.38 o 
   6  17   9     2483.77     2325.43    197.17 o 
   1  18   9      715.91      647.70     79.64 o 
   2  18   9     2249.68     2342.54    175.47 o 
   3  18   9     2761.57     2569.18    267.92 o 
   4  18   9     1780.09     1586.25    142.28 o 
   5  18   9       33.83       67.05     63.52 o 
   0  19   9     2341.01     2295.93    455.60 o 
   1  19   9     2592.37     2570.82    211.54 o 
   2  19   9      438.27      425.84     95.63 o 
   3  19   9      222.96      112.51     54.66 o 
   4  19   9     1763.14     1917.61    164.73 o 
   1  20   9      862.54      679.77    182.86 o 
   0   0  10     2414.61     2846.98    330.61 o 
   1   0  10     1956.24     1688.43    173.08 o 
   2   0  10      940.32      829.33    131.73 o 
   3   0  10     2608.26     2520.98    218.87 o 
   4   0  10     3795.56     3710.30    211.98 o 
   5   0  10     3654.52     3592.37    251.79 o 
   6   0  10     3779.54     3359.38    272.02 o 
   7   0  10     1768.50     1844.77    180.79 o 
   8   0  10      439.43      299.62    127.29 o 
   9   0  10     2849.63     2733.51    273.10 o 
  10   0  10     1171.18     1351.96    204.43 o 
  11   0  10     4322.96     4134.87    308.29 o 
   1   1  10     3985.80     4029.66    135.21 o 
   2   1  10     2869.59     2890.04    142.56 o 
   3   1  10     3764.03     3884.53    174.85 o 
   4   1  10     2110.97     1929.75    137.45 o 
   5   1  10      201.61      178.59     67.76 o 
   6   1  10     2387.16     2467.03    122.18 o 
   7   1  10     4297.09     4236.85    154.82 o 
   8   1  10     2777.39     2526.00    158.60 o 
   9   1  10     1805.61     1749.31    130.38 o 
  10   1  10       63.61      117.73     46.30 o 
  11   1  10     1618.97     1462.44    128.79 o 
   0   2  10     2029.61     2010.71    127.59 o 
   1   2  10     4918.71     5200.88    152.42 o 
   2   2  10      204.72      159.23     47.19 o 
   3   2  10     1283.15     1148.43    108.04 o 
   4   2  10     2670.71     2545.11    148.51 o 
   5   2  10     5226.50     5410.64    220.14 o 
   6   2  10     2807.07     2846.43    123.25 o 
   7   2  10      909.78      986.03     95.45 o 
   8   2  10      678.50      663.45     80.47 o 
   9   2  10     2851.20     2617.89    180.71 o 
  10   2  10     1651.60     1473.54    121.54 o 
  11   2  10     1692.79     1818.27    137.00 o 
   1   3  10     7279.64     7227.48    205.71 o 
   2   3  10     3781.37     3576.94    110.00 o 
   3   3  10     4751.92     5004.68    173.03 o 
   4   3  10     1237.68     1343.12     95.08 o 
   5   3  10      103.14       28.67     42.17 o 
   6   3  10     2000.08     1983.50    127.16 o 
   7   3  10     3531.72     3760.92    156.52 o 
   8   3  10     2660.20     2520.90    134.18 o 
   9   3  10     1278.36     1262.37    114.21 o 
  10   3  10      190.38      140.21     42.96 o 
  11   3  10     1394.54     1256.87    107.85 o 
   0   4  10     6511.43     6728.96    526.86 o 
   1   4  10     6556.69     6804.68    172.76 o 
   2   4  10     1091.19     1079.15     74.23 o 
   3   4  10      899.01      857.99     80.56 o 
   4   4  10     3955.58     3878.63    129.34 o 
   5   4  10     5384.26     5546.16    185.83 o 
   6   4  10     1708.34     1776.76    121.93 o 
   7   4  10      766.42      850.01     94.30 o 
   8   4  10     1440.63     1523.40    106.34 o 
   9   4  10     2487.37     2566.16    161.10 o 
  10   4  10     1529.07     1517.33    121.52 o 
  11   4  10     1504.71     1482.95    122.41 o 
   1   5  10     3635.01     3618.65    172.75 o 
   2   5  10     5020.74     4994.89    162.31 o 
   3   5  10     3846.50     3940.20    133.35 o 
   4   5  10      731.00      779.46     80.48 o 
   5   5  10        7.15       63.99     51.55 o 
   6   5  10     1895.92     2069.48    117.41 o 
   7   5  10     3968.94     4153.13    210.46 o 
   8   5  10     1073.63     1087.47    101.25 o 
   9   5  10     3255.74     3489.35    195.84 o 
  10   5  10      177.02      170.70     51.94 o 
   0   6  10     2541.82     2544.98    143.52 o 
   1   6  10     5550.44     5701.99    197.68 o 
   2   6  10      909.49      836.00     68.91 o 
   3   6  10      382.46      395.42     54.34 o 
   4   6  10     3314.48     3283.89    128.66 o 
   5   6  10     3845.98     3922.96    153.37 o 
   6   6  10      200.67      146.49     45.88 o 
   7   6  10      613.07      659.61     74.93 o 
   8   6  10     1065.68     1142.53    101.86 o 
   9   6  10     2567.07     2521.82    160.47 o 
  10   6  10     2855.57     2656.66    187.13 o 
   1   7  10     2702.61     2772.07    139.55 o 
   2   7  10     2839.75     3007.99    204.34 o 
   3   7  10     3508.20     3584.35    127.74 o 
   4   7  10      539.03      565.72     58.72 o 
   5   7  10      109.27      124.76     48.28 o 
   6   7  10     1636.55     1809.20    106.10 o 
   7   7  10     2379.63     2680.19    126.82 o 
   8   7  10      992.37     1011.90     98.74 o 
   9   7  10     3017.90     2987.51    212.30 o 
  10   7  10        3.70       -2.54     43.44 o 
   0   8  10     4081.90     3904.67    246.81 o 
   1   8  10     5161.97     5680.01    185.14 o 
   2   8  10      480.62      432.59     63.96 o 
   3   8  10      446.55      361.41     55.66 o 
   4   8  10     3490.64     3551.30    114.49 o 
   5   8  10     2258.50     2582.16    113.11 o 
   6   8  10      698.23      711.08     74.43 o 
   7   8  10      570.87      701.89     95.45 o 
   8   8  10      351.05      263.27     81.44 o 
   9   8  10     2447.88     2329.59    153.07 o 
  10   8  10     2263.16     2182.51    150.36 o 
   1   9  10     2006.48     2125.23     99.89 o 
   2   9  10     4667.50     4614.75    181.06 o 
   3   9  10     4223.63     4466.50    136.75 o 
   4   9  10      964.35      807.87     96.54 o 
   5   9  10        1.69      -18.15     27.04 o 
   6   9  10     1360.05     1299.31    102.41 o 
   7   9  10     3689.82     3762.11    216.30 o 
   8   9  10     1365.44     1354.74    119.91 o 
   9   9  10     2182.19     1806.68    145.75 o 
   0  10  10     2518.12     2461.24    151.66 o 
   1  10  10     3997.82     4130.99    216.50 o 
   2  10  10      307.75      163.82     40.41 o 
   3  10  10     1312.53     1407.67    114.98 o 
   4  10  10     3030.39     3125.08    135.38 o 
   5  10  10     3315.96     3575.48    149.63 o 
   6  10  10     1209.24     1240.48    106.26 o 
   7  10  10      988.67      985.94    115.00 o 
   8  10  10      308.38      170.48     44.70 o 
   9  10  10     2089.33     2269.23    141.00 o 
   1  11  10     2843.85     2936.71    117.72 o 
   2  11  10     3435.17     3477.47    130.60 o 
   3  11  10     4916.31     5408.53    232.39 o 
   4  11  10     1202.38     1028.25    100.77 o 
   5  11  10        0.63       29.61     24.40 o 
   6  11  10     1325.40     1264.30    116.12 o 
   7  11  10     2557.18     2605.44    166.30 o 
   8  11  10     1215.02     1098.73     86.23 o 
   0  12  10     1919.33     1790.01    142.10 o 
   1  12  10     2766.85     2752.23    163.90 o 
   2  12  10      482.81      397.12     64.83 o 
   3  12  10      656.30      828.81     84.24 o 
   4  12  10     4106.85     4126.14    223.58 o 
   5  12  10     4051.36     4219.93    245.12 o 
   6  12  10     1542.26     1508.57    123.61 o 
   7  12  10      414.56      319.12     63.49 o 
   8  12  10      196.46       94.76     39.14 o 
   1  13  10     3053.68     3035.54    172.31 o 
   2  13  10     2332.93     2468.45    118.99 o 
   3  13  10     2940.88     2883.53    169.65 o 
   4  13  10      864.48      710.25     90.17 o 
   5  13  10        4.06        4.95     33.00 o 
   6  13  10     1924.83     1982.29    135.13 o 
   7  13  10     1499.08     1342.48    111.01 o 
   0  14  10      643.74      804.61    130.54 o 
   1  14  10     1543.46     1621.16    150.24 o 
   2  14  10      211.13      181.75     70.30 o 
   3  14  10     1203.14     1121.15     98.37 o 
   4  14  10     1687.73     1698.35    132.75 o 
   5  14  10     3113.22     2911.70    221.26 o 
   6  14  10     1426.85     1181.05    119.13 o 
   1  15  10     2365.11     2369.59    160.11 o 
   2  15  10      848.83      899.92     88.74 o 
   3  15  10     1369.36     1363.18    112.37 o 
   4  15  10      518.47      501.53     80.49 o 
   5  15  10       39.48       44.39     27.63 o 
   0  16  10     2054.91     2371.81    221.07 o 
   1  16  10     1839.28     2006.70    135.35 o 
   2  16  10      564.66      703.73    131.47 o 
   3  16  10      312.30      233.80     58.41 o 
   4  16  10      674.54      601.41     82.80 o 
   1  17  10     1705.22     1526.26    107.29 o 
   2  17  10     1516.07     1473.93    117.69 o 
   3  17  10     2023.26     2150.81    181.98 o 
   1   0  11     2073.73     2140.02    267.76 o 
   2   0  11     4310.31     4331.78    310.29 o 
   3   0  11     4009.31     4076.32    227.47 o 
   4   0  11      489.09      332.21     95.92 o 
   5   0  11      867.26      780.52    119.74 o 
   6   0  11      764.45      525.11     94.58 o 
   7   0  11     3810.15     3735.79    689.95 o 
   8   0  11      872.70      815.59    126.95 o 
   9   0  11     1201.00     1054.86    174.27 o 
   0   1  11     3431.28     3647.31    374.03 o 
   1   1  11     2788.27     2880.24    185.94 o 
   2   1  11      316.28      257.93     47.89 o 
   3   1  11      505.08      426.63     69.11 o 
   4   1  11     2717.03     2677.39    145.54 o 
   5   1  11     4315.88     4463.37    238.82 o 
   6   1  11      805.75      783.90     80.81 o 
   7   1  11     1507.52     1257.57    118.15 o 
   8   1  11       56.78       48.86     36.77 o 
   9   1  11     3010.85     2838.24    200.05 o 
   1   2  11     3388.78     3390.35    177.74 o 
   2   2  11     1496.57     1433.71    142.39 o 
   3   2  11     3174.31     3288.97    171.49 o 
   4   2  11      269.58      235.45     46.90 o 
   5   2  11       41.58       30.10     34.32 o 
   6   2  11      648.37      444.99     59.19 o 
   7   2  11     4063.09     4056.14    214.14 o 
   8   2  11     2163.93     1776.60    154.19 o 
   9   2  11     1210.69     1158.77    133.77 o 
   0   3  11     1394.52     1447.29    122.17 o 
   1   3  11     4683.15     5055.88    181.55 o 
   2   3  11       40.64       54.84     63.76 o 
   3   3  11     1462.80     1316.12    110.35 o 
   4   3  11     1336.18     1428.67    127.42 o 
   5   3  11     4236.58     4451.26    250.42 o 
   6   3  11     1295.14     1402.93    104.18 o 
   7   3  11      913.32      923.73    101.14 o 
   8   3  11      489.24      606.14     79.89 o 
   9   3  11     3014.45     3325.66    192.53 o 
   1   4  11     3716.48     3681.32    193.26 o 
   2   4  11     3321.61     3244.91    131.09 o 
   3   4  11     5695.18     6148.87    286.14 o 
   4   4  11       96.00       93.03     37.82 o 
   5   4  11        8.75      -26.54     39.92 o 
   6   4  11      540.31      522.47     84.77 o 
   7   4  11     4150.57     3967.15    214.72 o 
   8   4  11     2253.48     1860.43    172.96 o 
   0   5  11     3508.27     3521.41    329.89 o 
   1   5  11     5825.12     5972.03    199.76 o 
   2   5  11      162.40      159.84     68.16 o 
   3   5  11     1056.74     1124.88    106.20 o 
   4   5  11     1754.14     1688.45    118.93 o 
   5   5  11     2882.74     2922.45    177.56 o 
   6   5  11      399.16      366.22     70.58 o 
   7   5  11      740.93      749.78     99.51 o 
   8   5  11      571.41      450.65     74.99 o 
   1   6  11     1848.12     1998.32    141.29 o 
   2   6  11     4120.98     3879.02    219.73 o 
   3   6  11     3498.79     3620.56    225.75 o 
   4   6  11       81.58      142.77     54.60 o 
   5   6  11       79.00       59.26     35.86 o 
   6   6  11      413.80      406.88     70.76 o 
   7   6  11     3196.66     3385.90    219.68 o 
   8   6  11     1219.44     1015.91    101.17 o 
   0   7  11     4195.21     3853.60    291.08 o 
   1   7  11     3406.28     3394.23    147.03 o 
   2   7  11       19.96       34.15     31.74 o 
   3   7  11      689.19      670.63     86.16 o 
   4   7  11     1527.15     1525.73    110.57 o 
   5   7  11     2463.06     2719.44    194.69 o 
   6   7  11      585.53      489.64     86.34 o 
   7   7  11      527.20      510.96     72.41 o 
   8   7  11      187.83      107.58     50.66 o 
   1   8  11     2683.41     2660.19    135.74 o 
   2   8  11     3193.85     3024.92    174.82 o 
   3   8  11     3269.05     3207.54    215.82 o 
   4   8  11      513.84      513.34     81.25 o 
   5   8  11       94.54       47.35     47.90 o 
   6   8  11      729.35      597.99     78.33 o 
   7   8  11     2355.08     2464.26    147.04 o 
   0   9  11     4314.45     4064.13    287.64 o 
   1   9  11     4191.81     4095.14    236.95 o 
   2   9  11        3.11       47.28     25.69 o 
   3   9  11     1005.21      963.19    112.45 o 
   4   9  11      940.63      909.56    102.52 o 
   5   9  11     2284.38     2325.07    172.56 o 
   6   9  11      994.91      919.89     95.55 o 
   7   9  11      528.24      560.88    100.82 o 
   1  10  11     2136.83     2196.95    128.44 o 
   2  10  11     1755.00     1666.56    129.85 o 
   3  10  11     3535.61     3630.74    199.90 o 
   4  10  11       63.48       43.51     46.21 o 
   5  10  11        4.72       45.68     52.86 o 
   6  10  11      353.96      306.61     72.59 o 
   0  11  11     2046.01     2074.23    270.64 o 
   1  11  11     3254.86     3189.59    188.42 o 
   2  11  11        4.88       57.09     47.23 o 
   3  11  11      562.26      425.85     66.97 o 
   4  11  11     1054.04     1113.10    117.69 o 
   5  11  11     3133.11     3131.73    193.97 o 
   1  12  11     1863.76     1914.08    127.93 o 
   2  12  11     1899.10     2056.54    128.33 o 
   3  12  11     4206.91     3971.54    247.74 o 
   4  12  11       61.06       20.10     32.28 o 
   5  12  11       10.16       54.56     36.22 o 
   0  13  11     1480.37     1424.11    220.49 o 
   1  13  11     2246.94     2213.67    146.61 o 
   2  13  11      129.01      128.30     42.38 o 
   3  13  11      786.13      889.96     89.34 o 
   4  13  11     1692.42     1641.16    145.08 o 
   1  14  11     1185.42     1205.99    113.61 o 
   2  14  11     1560.71     1759.01    218.59 o 
   0   0  12     2339.60     1876.31    647.01 o 
   1   0  12     3858.10     3666.42    385.22 o 
   2   0  12        1.72       -8.69    116.58 o 
   3   0  12       18.13       22.71     80.11 o 
   4   0  12     3124.19     2746.01    297.54 o 
   5   0  12     6082.15     5663.63    417.88 o 
   6   0  12      134.28       95.49     82.77 o 
   1   1  12      804.07      785.79    121.28 o 
   2   1  12     2942.90     2922.74    220.14 o 
   3   1  12     5582.58     6215.02    348.29 o 
   4   1  12       21.39       38.09     36.11 o 
   5   1  12      151.44       66.63     53.26 o 
   6   1  12      440.48      487.23    104.16 o 
   0   2  12     2273.39     2269.48    287.15 o 
   1   2  12     2259.11     2292.81    203.43 o 
   2   2  12       11.86      114.44     65.25 o 
   3   2  12      376.36      419.14     92.85 o 
   4   2  12      656.06      417.85    109.89 o 
   5   2  12     4107.40     4623.64    296.53 o 
   6   2  12      546.02      416.72     73.05 o 
   1   3  12     1458.09     1494.68    163.75 o 
   2   3  12      876.11     1003.63    145.60 o 
   3   3  12     3734.91     3429.00    271.69 o 
   4   3  12      224.87      154.36     64.60 o 
   5   3  12       64.42       21.20     62.09 o 
   0   4  12     1925.02     1683.71    282.73 o 
   1   4  12     3220.57     3361.05    299.18 o 
   2   4  12       34.20       58.68     54.76 o 
   3   4  12      982.83     1008.01    123.97 o 
   4   4  12      356.85      368.19     96.54 o 
   5   4  12     3352.47     3490.18    239.75 o 
   1   5  12     1077.80     1173.59    137.41 o 
   2   5  12     1446.33     1196.56    106.44 o 
   3   5  12     4338.92     4268.60    256.51 o 
   4   5  12       10.50       49.67     42.17 o 
   5   5  12        3.69       70.54     68.49 o 
   0   6  12     3311.10     3315.50    514.10 o 
   1   6  12     2655.64     2734.82    216.07 o 
   2   6  12        2.10       57.56     41.25 o 
   3   6  12      320.62      204.85     55.69 o 
   4   6  12      593.71      494.24     84.66 o 
   1   7  12     1898.74     1958.97    146.42 o 
   2   7  12     1637.15     1605.95    137.99 o 
   3   7  12     3573.68     3554.49    215.19 o 
   4   7  12      182.20      199.77     60.78 o 
   0   8  12     2853.42     2826.77    579.52 o 
   1   8  12     4069.21     4143.89    254.90 o 
   2   8  12        1.68       31.84     49.74 o 
   3   8  12      581.84      444.54    111.62 o 
   1   9  12     2488.07     2207.10    176.80 o 
   2   9  12     1437.47     1496.95    147.69 o 
                                                 
